# Supplementary material for: Using mHealth to improve tuberculosis case identification and treatment initiation in South Africa: Results from a pilot study
Source: PLoS One. 2018 Jul 3;13(7):e0199687. doi: 10.1371/journal.pone.0199687 (PMC6029757; doi:10.1371/journal.pone.0199687)
Supplement: S1 Table — (CSV) [file pone.0199687.s001.csv]

id_PlosOne	NameSurnameAvai	TelephoneCellphoneAvai	PhysicaladdressAvai	Gender	HIVSTATUSPNU	GeneXpert	Smearmicroscopy	age	missingdata	resultsavailable	resultsturnaroudinhrscat	Posresult	TBpossmear	lengthsubmittotreatcathrs	lengthsubmittotreatcat
PlosOne_Pre0001	Y	Y	Y	Male	Pos	Neg		43	0	1	less 48hrs	0		more 48hrs	more 28days
PlosOne_Pre0002	Y	Y	Y	Female	Pos	Neg		40	0	1	less 48hrs	0		more 48hrs	more 28days
PlosOne_Pre0003	Y	Y	Y	Male	Pos	Neg		39	1	1	less 48hrs	0		more 48hrs	more 28days
PlosOne_Pre0004	Y	Y	Y	Female	Pos	Neg		27	0	1	less 48hrs	0		more 48hrs	more 28days
PlosOne_Pre0005	Y	Y	Y	Female	Pos	Neg		34	0	1	less 48hrs	0		more 48hrs	more 28days
PlosOne_Pre0006	Y	Y	Y	Female	Pos	Neg		46	0	1	less 48hrs	0		more 48hrs	more 28days
PlosOne_Pre0007	Y	Y	Y	Female	Pos	Neg		31	0	1	less 48hrs	0		more 48hrs	more 28days
PlosOne_Pre0008	Y	Y	Y	Female	Unk	Neg		59	0	1	less 48hrs	0		more 48hrs	more 28days
PlosOne_Pre0009	Y	Y	Y	Female	Pos	Neg		26	0	1	less 48hrs	0		more 48hrs	more 28days
PlosOne_Pre0010	Y	Y	Y	Male	Pos	Neg		45	0	1	less 48hrs	0		more 48hrs	more 28days
PlosOne_Pre0011	Y	Y	Y	Male	Pos				1	0	more 48hrs			more 48hrs	more 28days
PlosOne_Pre0012	Y	Y	Y	Female	Pos	Neg		28	0	1	less 48hrs	0		more 48hrs	more 28days
PlosOne_Pre0013	Y	Y	Y	Female	Pos	Neg		21	0	1	less 48hrs	0		more 48hrs	more 28days
PlosOne_Pre0014	Y	Y	Y	Male	Unk	Neg		23	0	1	less 48hrs	0		more 48hrs	more 28days
PlosOne_Pre0015	Y	Y	Y	Male	Pos	Neg		37	0	1	less 48hrs	0		more 48hrs	more 28days
PlosOne_Pre0016	Y	Y	Y	Male	Pos	Neg		32	0	1	less 48hrs	0		more 48hrs	more 28days
PlosOne_Pre0017	Y	Y	Y	Female	Pos	Neg		32	0	1	less 48hrs	0		more 48hrs	more 28days
PlosOne_Pre0018	Y	Y	Y	Male	Pos	Neg		39	0	1	more 48hrs	0		more 48hrs	more 28days
PlosOne_Pre0019	Y	Y	Y	Male	Pos	Neg		32	0	1	less 48hrs	0		more 48hrs	more 28days
PlosOne_Pre0020	Y	Y	Y	Male	Pos	Neg		50	0	1	less 48hrs	0		more 48hrs	more 28days
PlosOne_Pre0021	Y	Y	Y	Male	Unk	Detected		32	0	1	less 48hrs	1	0	less 48hrs	less 28days
PlosOne_Pre0022	Y	Y	Y	Female	Pos	Neg		32	0	1	less 48hrs	0		more 48hrs	more 28days
PlosOne_Pre0023	Y	Y	Y	Male	Pos	Neg		31	1	1	less 48hrs	0		more 48hrs	more 28days
PlosOne_Pre0024	Y	Y	Y	Female	Pos	Neg		36	0	1	less 48hrs	0		more 48hrs	more 28days
PlosOne_Pre0025	Y	Y	Y	Female	Pos	Neg		44	0	1	less 48hrs	0		more 48hrs	more 28days
PlosOne_Pre0026	Y	Y	Y	Male	Pos	Neg		23	0	1	more 48hrs	0		more 48hrs	more 28days
PlosOne_Pre0027	Y	Y	Y	Female	Pos	Neg		23	0	1	less 48hrs	0		more 48hrs	more 28days
PlosOne_Pre0028	Y	Y	Y	Female	Pos	Neg		39	0	1	less 48hrs	0		more 48hrs	more 28days
PlosOne_Pre0029	Y	Y	Y	Female	Pos	Neg		49	0	1	less 48hrs	0		more 48hrs	more 28days
PlosOne_Pre0030	Y	Y	Y	Female	Pos	Neg		50	1	1	less 48hrs	0		more 48hrs	more 28days
PlosOne_Pre0031	Y	Y	Y	Female	Pos	Neg		36	0	1	less 48hrs	0		more 48hrs	more 28days
PlosOne_Pre0032	Y	Y	Y	Female	Pos	Neg		30	0	1	less 48hrs	0		more 48hrs	more 28days
PlosOne_Pre0033	Y	Y	Y	Female	Pos	Unsuccessful		22	0	1	less 48hrs	0		more 48hrs	more 28days
PlosOne_Pre0034	Y	Y	Y	Female	Pos	Neg		26	0	1	less 48hrs	0		more 48hrs	more 28days
PlosOne_Pre0035	Y	Y	Y	Female	Pos	Neg		39	0	1	less 48hrs	0		more 48hrs	more 28days
PlosOne_Pre0036	Y	Y	Y	Male	Unk	Neg		36	0	1	less 48hrs	0		more 48hrs	more 28days
PlosOne_Pre0037	Y	Y	Y	Male	Pos	Neg		42	0	1	less 48hrs	0		more 48hrs	more 28days
PlosOne_Pre0038	Y	Y	Y	Female	Pos	Neg		32	0	1	less 48hrs	0		more 48hrs	more 28days
PlosOne_Pre0039	Y	Y	Y	Female	Pos	Neg		29	0	1	less 48hrs	0		more 48hrs	more 28days
PlosOne_Pre0040	Y	Y	Y	Male	Pos	Neg		39	1	1	less 48hrs	0		more 48hrs	more 28days
PlosOne_Pre0041	Y	Y	Y	Female	Pos			34	0	0	more 48hrs			more 48hrs	more 28days
PlosOne_Pre0042	Y	Y	Y	Female	Pos	Neg		34	0	1	more 48hrs	0		more 48hrs	more 28days
PlosOne_Pre0043	Y	Y	Y	Female	Pos	Neg		19	0	1	more 48hrs	0		more 48hrs	more 28days
PlosOne_Pre0044	Y	Y	Y	Male	Pos	Neg		60	0	1	more 48hrs	0		more 48hrs	more 28days
PlosOne_Pre0045	Y	Y	Y	Female	Pos	Neg		30	0	1	more 48hrs	0		more 48hrs	more 28days
PlosOne_Pre0046	Y	Y	Y	Female	Pos	Neg		28	0	1	more 48hrs	0		more 48hrs	more 28days
PlosOne_Pre0047	Y	Y	Y	Female	Pos	Neg		28	0	1	less 48hrs	0		more 48hrs	more 28days
PlosOne_Pre0048	Y	Y	Y	Male	Pos	Neg		29	0	1	less 48hrs	0		more 48hrs	more 28days
PlosOne_Pre0049	Y	Y	Y	Female	Pos	Neg		50	0	1	less 48hrs	0		more 48hrs	more 28days
PlosOne_Pre0050	Y	Y	Y	Female	Pos	Neg		32	0	1	less 48hrs	0		more 48hrs	more 28days
PlosOne_Pre0051	Y	Y	Y	Male	Pos	Neg		46	0	1	less 48hrs	0		more 48hrs	more 28days
PlosOne_Pre0052	Y	Y	Y	Male	Unk	Neg		59	1	1	less 48hrs	0		more 48hrs	more 28days
PlosOne_Pre0053	Y	Y	Y	Male	Unk	Neg		47	0	1	less 48hrs	0		more 48hrs	more 28days
PlosOne_Pre0054	Y	Y	Y	Female	Pos	Neg		25	0	1	less 48hrs	0		more 48hrs	more 28days
PlosOne_Pre0055	Y	Y	Y	Male	Pos	Neg		33	0	1	less 48hrs	0		more 48hrs	more 28days
PlosOne_Pre0056	Y	Y	Y	Female	Pos	Neg		22	0	1	less 48hrs	0		more 48hrs	more 28days
PlosOne_Pre0057	Y	Y	Y	Male	Unk	Neg		32	0	1	less 48hrs	0		more 48hrs	more 28days
PlosOne_Pre0058	Y	Y	Y	Female	Unk	Neg		56	0	1	less 48hrs	0		more 48hrs	more 28days
PlosOne_Pre0059	Y	Y	Y	Male	Pos	Neg		39	0	1	less 48hrs	0		more 48hrs	more 28days
PlosOne_Pre0060	Y	Y	Y	Male	Unk	Neg		39	0	1	less 48hrs	0		more 48hrs	more 28days
PlosOne_Pre0061	Y	Y	Y	Female	Pos	Neg		40	0	1	more 48hrs	0		more 48hrs	more 28days
PlosOne_Pre0062	Y	Y	Y	Male	Unk	Neg		9	0	1	less 48hrs	0		more 48hrs	more 28days
PlosOne_Pre0063	Y	Y	Y	Female	Pos	Neg			1	1	more 48hrs	0		more 48hrs	more 28days
PlosOne_Pre0064	Y	Y	Y	Female	Pos	Detected		34	0	1	less 48hrs	1	0	more 48hrs	more 28days
PlosOne_Pre0065	Y	Y	Y	Female	Pos	Neg		44	0	1	less 48hrs	0		more 48hrs	more 28days
PlosOne_Pre0066	Y	Y	Y	Female	Pos	Neg		34	0	1	less 48hrs	0		more 48hrs	more 28days
PlosOne_Pre0067	Y	Y	Y	Female	Pos	Detected		50	1	1	less 48hrs	1	0	more 48hrs	less 28days
PlosOne_Pre0068	Y	Y	Y	Female	Pos	Neg		28	0	1	less 48hrs	0		more 48hrs	more 28days
PlosOne_Pre0069	Y	Y	Y	Male	Pos	Neg		57	0	1	less 48hrs	0		more 48hrs	more 28days
PlosOne_Pre0070	Y	Y	Y	Male	Pos	Neg		36	0	1	less 48hrs	0		more 48hrs	more 28days
PlosOne_Pre0071	Y	Y	Y	Female	Pos	Neg		28	0	1	less 48hrs	0		more 48hrs	more 28days
PlosOne_Pre0072	Y	Y	Y	Female	Pos	Neg		41	0	1	less 48hrs	0		more 48hrs	more 28days
PlosOne_Pre0073	Y	Y	Y	Male	Pos	Neg		40	0	1	less 48hrs	0		more 48hrs	more 28days
PlosOne_Pre0074	Y	Y	Y	Female	Unk	Neg		39	0	1	less 48hrs	0		more 48hrs	more 28days
PlosOne_Pre0075	Y	Y	Y	Female	Neg	Neg		29	0	1	less 48hrs	0		more 48hrs	more 28days
PlosOne_Pre0076	Y	Y	Y	Female	Pos	Neg		30	0	1	less 48hrs	0		more 48hrs	more 28days
PlosOne_Pre0077	Y	Y	Y	Female	Pos	Neg		34	0	1	less 48hrs	0		more 48hrs	more 28days
PlosOne_Pre0078	Y	Y	Y	Female	Pos	Detected		19	0	1	more 48hrs	1	0	less 48hrs	less 28days
PlosOne_Pre0079	Y	Y	Y	Male	Pos	Neg		23	0	1	less 48hrs	0		more 48hrs	more 28days
PlosOne_Pre0080	Y	Y	Y	Female	Pos	Detected		32	0	1	less 48hrs	1	0	more 48hrs	less 28days
PlosOne_Pre0081	Y	Y	Y	Female	Pos	Neg		41	0	1	less 48hrs	0		more 48hrs	more 28days
PlosOne_Pre0082	Y	Y	Y	Female	Pos	Neg		27	0	1	less 48hrs	0		more 48hrs	more 28days
PlosOne_Pre0083	Y	Y	Y	Female	Pos	Neg		29	0	1	less 48hrs	0		more 48hrs	more 28days
PlosOne_Pre0084	Y	Y	Y	Female	Pos	Neg		41	0	1	less 48hrs	0		more 48hrs	more 28days
PlosOne_Pre0085	Y	Y	Y	Male	Pos	Neg		35	0	1	less 48hrs	0		more 48hrs	more 28days
PlosOne_Pre0086	Y	Y	Y	Female	Pos	Neg		53	0	1	less 48hrs	0		more 48hrs	more 28days
PlosOne_Pre0087	Y	Y	Y	Male	Pos	Neg		20	0	1	less 48hrs	0		more 48hrs	more 28days
PlosOne_Pre0088	Y	Y	Y	Male	Neg	Neg		46	0	1	less 48hrs	0		more 48hrs	more 28days
PlosOne_Pre0089	Y	Y	Y	Female	Pos	Neg		32	0	1	less 48hrs	0		more 48hrs	more 28days
PlosOne_Pre0090	Y	Y	Y	Female	Pos	Neg		9	0	1	less 48hrs	0		more 48hrs	more 28days
PlosOne_Pre0091	Y	Y	Y	Male	Pos	Neg		33	0	1	less 48hrs	0		more 48hrs	more 28days
PlosOne_Pre0092	Y	Y	Y	Female	Unk	Unsuccessful		33	0	1	less 48hrs	0		more 48hrs	more 28days
PlosOne_Pre0093	Y	Y	Y	Male	Unk	Neg		58	0	1	less 48hrs	0		more 48hrs	more 28days
PlosOne_Pre0094	Y	Y	Y	Male	Pos	Detected		38	0	1	less 48hrs	1	0	more 48hrs	more 28days
PlosOne_Pre0095	Y	Y	Y	Male	Pos	Neg		51	0	1	less 48hrs	0		more 48hrs	more 28days
PlosOne_Pre0096	Y	Y	Y	Male	Neg	Neg		59	0	1	less 48hrs	0		more 48hrs	more 28days
PlosOne_Pre0097	Y	Y	Y	Female	Pos	Neg		35	0	1	less 48hrs	0		more 48hrs	more 28days
PlosOne_Pre0098	Y	Y	Y	Male	Pos	Neg		50	1	1	less 48hrs	0		more 48hrs	more 28days
PlosOne_Pre0099	Y	Y	Y	Male	Pos	Neg		33	0	1	less 48hrs	0		more 48hrs	more 28days
PlosOne_Pre0100	Y	Y	Y	Female	Pos	Neg		38	0	1	more 48hrs	0		more 48hrs	more 28days
PlosOne_Pre0101	Y	Y	Y	Female	Pos	Neg		22	0	1	less 48hrs	0		more 48hrs	more 28days
PlosOne_Pre0102	Y	Y	Y	Female	Pos	Neg		32	0	1	more 48hrs	0		more 48hrs	more 28days
PlosOne_Pre0103	Y	Y	Y	Female	Pos	Neg		36	0	1	more 48hrs	0		more 48hrs	more 28days
PlosOne_Pre0104	Y	Y	Y	Male	Pos	Neg		34	0	1	more 48hrs	0		more 48hrs	more 28days
PlosOne_Pre0105	Y	Y	Y	Female	Pos	Neg		49	0	1	less 48hrs	0		more 48hrs	more 28days
PlosOne_Pre0106	Y	Y	Y	Male	Pos	Detected		28	0	1	less 48hrs	1	0	more 48hrs	more 28days
PlosOne_Pre0107	Y	Y	Y	Female	Pos	Neg		21	0	1	less 48hrs	0		more 48hrs	more 28days
PlosOne_Pre0108	Y	Y	Y	Female	Pos	Neg		47	0	1	less 48hrs	0		more 48hrs	more 28days
PlosOne_Pre0109	Y	Y	Y	Female	Pos	Neg		30	0	1	less 48hrs	0		more 48hrs	more 28days
PlosOne_Pre0110	Y	Y	Y	Male	Unk	Neg		40	0	1	less 48hrs	0		more 48hrs	more 28days
PlosOne_Pre0111	Y	Y	Y	Male	Pos	Neg		45	0	1	less 48hrs	0		more 48hrs	more 28days
PlosOne_Pre0112	Y	Y	Y	Female	Pos	Neg		27	0	1	less 48hrs	0		more 48hrs	more 28days
PlosOne_Pre0113	Y	Y	Y	Male	Pos	Neg		32	0	1	more 48hrs	0		more 48hrs	more 28days
PlosOne_Pre0114	Y	Y	Y	Female	Pos	Neg		21	0	1	less 48hrs	0		more 48hrs	more 28days
PlosOne_Pre0115	Y	Y	Y	Female	Pos	Neg		29	0	1	less 48hrs	0		more 48hrs	more 28days
PlosOne_Pre0116	Y	Y	Y	Male	Pos	Neg		44	0	1	less 48hrs	0		more 48hrs	more 28days
PlosOne_Pre0117	Y	Y	Y	Male	Unk	Neg		39	0	1	less 48hrs	0		more 48hrs	more 28days
PlosOne_Pre0118	Y	Y	Y	Male	Unk	Neg		42	0	1	less 48hrs	0		more 48hrs	more 28days
PlosOne_Pre0119	Y	Y	Y	Female	Unk	Neg		33	0	1	less 48hrs	0		more 48hrs	more 28days
PlosOne_Pre0120	Y	Y	Y	Female	Pos	Neg		45	0	1	more 48hrs	0		more 48hrs	more 28days
PlosOne_Pre0121	Y	Y	Y	Male	Neg	Detected		21	0	1	more 48hrs	1	0	more 48hrs	more 28days
PlosOne_Pre0122	Y	Y	Y	Female	Pos	Neg		35	0	1	more 48hrs	0		more 48hrs	more 28days
PlosOne_Pre0123	Y	Y	Y	Female	Pos	Neg		39	0	1	more 48hrs	0		more 48hrs	more 28days
PlosOne_Pre0124	Y	Y	Y	Female	Pos	Neg		34	0	1	more 48hrs	0		more 48hrs	more 28days
PlosOne_Pre0125	Y	Y	Y	Male	Pos	Neg		47	0	1	more 48hrs	0		more 48hrs	more 28days
PlosOne_Pre0126	Y	Y	Y	Male	Neg	Neg		54	0	1	more 48hrs	0		more 48hrs	more 28days
PlosOne_Pre0127	Y	Y	Y	Male	Unk	Neg		62	0	1	more 48hrs	0		more 48hrs	more 28days
PlosOne_Pre0128	Y	Y	Y	Male	Unk	Neg		29	0	1	more 48hrs	0		more 48hrs	more 28days
PlosOne_Pre0129	Y	Y	Y	Female	Pos	Neg		30	0	1	less 48hrs	0		more 48hrs	more 28days
PlosOne_Pre0130	Y	Y	Y	Male	Pos	Neg		41	0	1	less 48hrs	0		more 48hrs	more 28days
PlosOne_Pre0131	Y	Y	Y	Female	Pos	Neg		32	0	1	less 48hrs	0		more 48hrs	more 28days
PlosOne_Pre0132	Y	Y	Y	Male	Pos	Neg		29	0	1	less 48hrs	0		more 48hrs	more 28days
PlosOne_Pre0133	Y	Y	Y	Female	Pos	Neg		32	0	1	less 48hrs	0		more 48hrs	more 28days
PlosOne_Pre0134	Y	Y	Y	Male	Pos	Neg		38	0	1	less 48hrs	0		more 48hrs	more 28days
PlosOne_Pre0135	Y	Y	Y	Female	Pos	Neg		25	0	1	less 48hrs	0		more 48hrs	more 28days
PlosOne_Pre0136	Y	Y	Y	Female	Pos	Neg		51	0	1	more 48hrs	0		more 48hrs	more 28days
PlosOne_Pre0137	Y	Y	Y	Female	Pos	Neg		43	0	1	more 48hrs	0		more 48hrs	more 28days
PlosOne_Pre0138	Y	Y	Y	Female	Pos	Neg		24	0	1	less 48hrs	0		more 48hrs	more 28days
PlosOne_Pre0139	Y	Y	Y	Male	Pos	Detected		24	0	1	less 48hrs	1	0	less 48hrs	less 28days
PlosOne_Pre0140	Y	Y	Y	Female	Pos	Neg		24	0	1	more 48hrs	0		more 48hrs	more 28days
PlosOne_Pre0141	Y	Y	Y	Female	Pos	Neg		23	0	1	more 48hrs	0		more 48hrs	more 28days
PlosOne_Pre0142	Y	Y	Y	Male	Pos			40	0	0	less 48hrs			more 48hrs	more 28days
PlosOne_Pre0143	Y	Y	Y	Female	Unk	Neg		71	0	1	more 48hrs	0		more 48hrs	more 28days
PlosOne_Pre0144	Y	Y	Y	Female	Pos	Neg		27	0	1	more 48hrs	0		more 48hrs	more 28days
PlosOne_Pre0145	Y	Y	Y	Female	Unk	Resistant		46	0	1	more 48hrs	1		more 48hrs	less 28days
PlosOne_Pre0146	Y	Y	Y	Male	Pos	Neg		36	0	1	more 48hrs	0		more 48hrs	more 28days
PlosOne_Pre0147	Y	Y	Y	Male	Unk	Neg		45	0	1	less 48hrs	0		more 48hrs	more 28days
PlosOne_Pre0148	Y	Y	Y	Female	Pos	Neg		28	0	1	more 48hrs	0		more 48hrs	more 28days
PlosOne_Pre0149	Y	Y	Y	Female	Pos	Neg		27	0	1	more 48hrs	0		more 48hrs	more 28days
PlosOne_Pre0150	Y	Y	Y	Female	Pos	Neg		33	0	1	less 48hrs	0		more 48hrs	more 28days
PlosOne_Pre0151	Y	Y	Y	Male	Pos	Neg		36	0	1	less 48hrs	0		more 48hrs	more 28days
PlosOne_Pre0152	Y	Y	Y	Female	Unk	Neg		34	0	1	more 48hrs	0		more 48hrs	more 28days
PlosOne_Pre0153	Y	Y	Y	Female	Pos	Neg		36	0	1	less 48hrs	0		more 48hrs	more 28days
PlosOne_Pre0154	Y	Y	Y	Female	Pos	Neg		27	0	1	more 48hrs	0		more 48hrs	more 28days
PlosOne_Pre0155	Y	Y	Y	Male	Pos	Neg		34	0	1	less 48hrs	0		more 48hrs	more 28days
PlosOne_Pre0156	Y	Y	Y	Female	Pos	Neg		38	0	1	more 48hrs	0		more 48hrs	more 28days
PlosOne_Pre0157	Y	Y	Y	Male	Pos	Neg		24	0	1	more 48hrs	0		more 48hrs	more 28days
PlosOne_Pre0158	Y	Y	Y	Female	Pos	Neg		37	0	1	more 48hrs	0		more 48hrs	more 28days
PlosOne_Pre0159	Y	Y	Y	Female	Pos	Neg		32	0	1	more 48hrs	0		more 48hrs	more 28days
PlosOne_Pre0160	Y	Y	Y	Female	Pos			21	0	0	more 48hrs			more 48hrs	more 28days
PlosOne_Pre0161	Y	Y	Y	Male	Unk	Neg		27	0	1	more 48hrs	0		more 48hrs	more 28days
PlosOne_Pre0162	Y	Y	Y	Female	Neg	Neg		29	0	1	more 48hrs	0		more 48hrs	more 28days
PlosOne_Pre0163	Y	Y	Y	Female	Unk	Neg		27	0	1	less 48hrs	0		more 48hrs	more 28days
PlosOne_Pre0164	Y	Y	Y	Male	Pos	Neg		46	0	1	more 48hrs	0		more 48hrs	more 28days
PlosOne_Pre0165	Y	Y	Y	Female	Unk	Neg		34	0	1	more 48hrs	0		more 48hrs	more 28days
PlosOne_Pre0166	Y	Y	Y	Female	Pos	Neg		43	0	1	less 48hrs	0		more 48hrs	more 28days
PlosOne_Pre0167	Y	Y	Y	Female	Pos	Neg		29	0	1	more 48hrs	0		more 48hrs	more 28days
PlosOne_Pre0168	Y	Y	Y	Female	Pos	Unsuccessful		22	0	1	less 48hrs	0		more 48hrs	more 28days
PlosOne_Pre0169	Y	Y	Y	Female	Pos	Neg		48	0	1	less 48hrs	0		more 48hrs	more 28days
PlosOne_Pre0170	Y	Y	Y	Female	Pos	Neg		41	0	1	less 48hrs	0		more 48hrs	more 28days
PlosOne_Pre0171	Y	Y	Y	Male	Pos	Detected		37	0	1	more 48hrs	1	0	more 48hrs	less 28days
PlosOne_Pre0172	Y	Y	Y	Female	Pos	Neg		35	0	1	less 48hrs	0		more 48hrs	more 28days
PlosOne_Pre0173	Y	Y	Y	Female	Pos	Neg		32	0	1	more 48hrs	0		more 48hrs	more 28days
PlosOne_Pre0174	Y	Y	Y	Female	Pos	Neg		36	0	1	more 48hrs	0		more 48hrs	more 28days
PlosOne_Pre0175	Y	Y	Y	Male	Unk	Neg		28	0	1	less 48hrs	0		more 48hrs	more 28days
PlosOne_Pre0176	Y	Y	Y	Male	Unk	Neg		31	0	1	less 48hrs	0		more 48hrs	more 28days
PlosOne_Pre0177	Y	Y	Y	Female	Pos	Neg		28	0	1	less 48hrs	0		more 48hrs	more 28days
PlosOne_Pre0178	Y	Y	Y	Female	Pos	Neg		21	0	1	less 48hrs	0		more 48hrs	more 28days
PlosOne_Pre0179	Y	Y	Y	Female	Pos			46	0	0	more 48hrs			more 48hrs	more 28days
PlosOne_Pre0180	Y	Y	Y	Male	Neg			11	0	0	more 48hrs			more 48hrs	more 28days
PlosOne_Pre0181	Y	Y	Y	Female	Pos	Neg		37	1	1	more 48hrs	0		more 48hrs	more 28days
PlosOne_Pre0182	Y	Y	Y	Male	Pos	Neg		22	0	1	more 48hrs	0		more 48hrs	more 28days
PlosOne_Pre0183	Y	Y	Y	Female	Pos				1	0	more 48hrs			more 48hrs	more 28days
PlosOne_Pre0184	Y	Y	Y	Female	Pos	Neg		36	0	1	more 48hrs	0		more 48hrs	more 28days
PlosOne_Pre0185	Y	Y	Y	Female	Pos	Neg		38	0	1	more 48hrs	0		more 48hrs	more 28days
PlosOne_Pre0186	Y	Y	Y	Male	Pos			48	0	0	more 48hrs			more 48hrs	more 28days
PlosOne_Pre0187	Y	Y	Y	Male	Pos	Neg		38	0	1	less 48hrs	0		more 48hrs	more 28days
PlosOne_Pre0188	Y	Y	Y	Male	Pos	Neg		42	0	1	more 48hrs	0		more 48hrs	more 28days
PlosOne_Pre0189	Y	Y	Y	Male	Neg	Neg		32	0	1	more 48hrs	0		more 48hrs	more 28days
PlosOne_Pre0190	Y	Y	Y	Male	Neg	Neg		53	0	1	less 48hrs	0		more 48hrs	more 28days
PlosOne_Pre0191	Y	Y	Y	Female	Pos	Neg		18	0	1	less 48hrs	0		more 48hrs	more 28days
PlosOne_Pre0192	Y	Y	Y	Female	Pos	Neg		42	0	1	less 48hrs	0		more 48hrs	more 28days
PlosOne_Pre0193	Y	Y	Y	Female	Neg	Unsuccessful		42	0	1	less 48hrs	0		more 48hrs	more 28days
PlosOne_Pre0194	Y	Y	Y	Female	Pos	Neg		56	0	1	more 48hrs	0		more 48hrs	more 28days
PlosOne_Pre0195	Y	Y	Y	Male	Pos	Neg		49	0	1	less 48hrs	0		more 48hrs	more 28days
PlosOne_Pre0196	Y	Y	Y	Female	Pos	Neg		41	0	1	less 48hrs	0		more 48hrs	more 28days
PlosOne_Pre0197	Y	Y	Y	Male	Pos	Neg		40	0	1	less 48hrs	0		more 48hrs	more 28days
PlosOne_Pre0198	Y	Y	Y	Female	Pos			37	0	0	more 48hrs			more 48hrs	more 28days
PlosOne_Pre0199	Y	Y	Y	Female	Pos	Detected		22	0	1	less 48hrs	1	0	less 48hrs	less 28days
PlosOne_Pre0200	Y	Y	Y	Female	Pos	Neg		21	0	1	less 48hrs	0		more 48hrs	more 28days
PlosOne_Pre0201	Y	Y	Y	Female	Neg	Neg		31	0	1	less 48hrs	0		more 48hrs	more 28days
PlosOne_Pre0202	Y	Y	Y	Female	Pos	Unsuccessful		42	0	1	less 48hrs	0		more 48hrs	more 28days
PlosOne_Pre0203	Y	Y	Y	Male	Pos	Neg		36	0	1	less 48hrs	0		more 48hrs	more 28days
PlosOne_Pre0204	Y	Y	Y	Male	Pos	Unsuccessful		22	0	1	less 48hrs	0		more 48hrs	more 28days
PlosOne_Pre0205	Y	Y	Y	Male	Pos	Detected		31	0	1	less 48hrs	1	0	less 48hrs	less 28days
PlosOne_Pre0206	Y	Y	Y	Female	Pos	Neg		37	0	1	more 48hrs	0		more 48hrs	more 28days
PlosOne_Pre0207	Y	Y	Y	Female	Pos	Neg		32	0	1	less 48hrs	0		more 48hrs	more 28days
PlosOne_Pre0208	Y	Y	Y	Female	Pos	Neg		39	0	1	more 48hrs	0		more 48hrs	more 28days
PlosOne_Pre0209	Y	Y	Y	Female	Pos	Neg		24	0	1	more 48hrs	0		more 48hrs	more 28days
PlosOne_Pre0210	Y	Y	Y	Female	Pos	Unsuccessful		32	0	1	less 48hrs	0		more 48hrs	more 28days
PlosOne_Pre0211	Y	Y	Y	Female	Pos	Neg		43	0	1	less 48hrs	0		more 48hrs	more 28days
PlosOne_Pre0212	Y	Y	Y	Male	Pos	Neg		33	0	1	less 48hrs	0		more 48hrs	more 28days
PlosOne_Pre0213	Y	Y	Y	Male	Unk	Neg		27	0	1	less 48hrs	0		more 48hrs	more 28days
PlosOne_Pre0214	Y	Y	Y	Female	Pos	Neg		31	0	1	less 48hrs	0		more 48hrs	more 28days
PlosOne_Pre0215	Y	Y	Y	Male	Pos	Detected		30	1	1	less 48hrs	1	0	less 48hrs	less 28days
PlosOne_Pre0216	Y	Y	Y	Male	Neg			54	1	0	more 48hrs			more 48hrs	more 28days
PlosOne_Pre0217	Y	Y	Y	Male	Unk	Detected		21	0	1	less 48hrs	1	0	less 48hrs	less 28days
PlosOne_Pre0218	Y	Y	Y	Male	Unk	Neg		20	0	1	less 48hrs	0		more 48hrs	more 28days
PlosOne_Pre0219	Y	Y	Y	Male	Unk	Neg		23	0	1	less 48hrs	0		more 48hrs	more 28days
PlosOne_Pre0220	Y	Y	Y	Female	Pos	Neg		41	0	1	less 48hrs	0		more 48hrs	more 28days
PlosOne_Pre0221	Y	Y	Y	Female	Pos	Neg			1	1	less 48hrs	0		more 48hrs	more 28days
PlosOne_Pre0222	Y	Y	Y	Female	Pos	Neg		29	0	1	less 48hrs	0		more 48hrs	more 28days
PlosOne_Pre0223	Y	Y	Y	Female	Pos	Neg		32	0	1	more 48hrs	0		more 48hrs	more 28days
PlosOne_Pre0224	Y	Y	Y	Female	Pos	Detected		26	0	1	less 48hrs	1	0	more 48hrs	less 28days
PlosOne_Pre0225	Y	Y	Y	Female	Pos	Neg		23	0	1	less 48hrs	0		more 48hrs	more 28days
PlosOne_Pre0226	Y	Y	Y	Male	Pos	Neg		33	0	1	less 48hrs	0		more 48hrs	more 28days
PlosOne_Pre0227	Y	Y	Y	Male	Pos	Detected		40	0	1	less 48hrs	1	0	less 48hrs	less 28days
PlosOne_Pre0228	Y	Y	Y	Male	Pos	Detected		29	0	1	less 48hrs	1	0	more 48hrs	less 28days
PlosOne_Pre0229	Y	Y	Y	Female	Pos	Neg		23	0	1	more 48hrs	0		more 48hrs	more 28days
PlosOne_Pre0230	Y	Y	Y	Female	Pos	Neg		33	0	1	more 48hrs	0		more 48hrs	more 28days
PlosOne_Pre0231	Y	Y	Y	Male	Pos	Neg		41	0	1	less 48hrs	0		more 48hrs	more 28days
PlosOne_Pre0232	Y	Y	Y	Male	Pos	Neg		34	0	1	less 48hrs	0		more 48hrs	more 28days
PlosOne_Pre0233	Y	Y	Y	Female	Pos	Neg		29	0	1	more 48hrs	0		more 48hrs	more 28days
PlosOne_Pre0234	Y	Y	Y	Female	Pos	Neg		29	0	1	less 48hrs	0		more 48hrs	more 28days
PlosOne_Pre0235	Y	Y	Y	Female	Pos	Neg		36	0	1	more 48hrs	0		more 48hrs	more 28days
PlosOne_Pre0236	Y	Y	Y	Male	Pos	Neg		58	0	1	more 48hrs	0		more 48hrs	more 28days
PlosOne_Pre0237	Y	Y	Y	Male	Pos	Neg		22	0	1	more 48hrs	0		more 48hrs	more 28days
PlosOne_Pre0238	Y	Y	Y	Male	Neg	Neg		29	0	1	less 48hrs	0		more 48hrs	more 28days
PlosOne_Pre0239	Y	Y	Y	Female	Pos	Neg		27	0	1	less 48hrs	0		more 48hrs	more 28days
PlosOne_Pre0240	Y	Y	Y	Female	Pos	Neg		21	1	1	less 48hrs	0		more 48hrs	more 28days
PlosOne_Pre0241	Y	Y	Y	Female	Pos	Neg		37	0	1	less 48hrs	0		more 48hrs	more 28days
PlosOne_Pre0242	Y	Y	Y	Female	Pos	Neg		60	0	1	less 48hrs	0		more 48hrs	more 28days
PlosOne_Pre0243	Y	Y	Y	Female	Unk	Neg		29	0	1	less 48hrs	0		more 48hrs	more 28days
PlosOne_Pre0244	Y	Y	Y	Female	Pos	Neg		29	0	1	less 48hrs	0		more 48hrs	more 28days
PlosOne_Pre0245	Y	Y	Y	Female	Pos	Neg		31	0	1	less 48hrs	0		more 48hrs	more 28days
PlosOne_Pre0246	Y	Y	Y	Male	Pos	Neg		27	0	1	less 48hrs	0		more 48hrs	more 28days
PlosOne_Pre0247	Y	Y	Y	Female	Pos	Neg		25	0	1	less 48hrs	0		more 48hrs	more 28days
PlosOne_Pre0248	Y	Y	Y	Female	Pos	Neg		40	0	1	less 48hrs	0		more 48hrs	more 28days
PlosOne_Pre0249	Y	Y	Y	Male	Pos	Neg		32	0	1	less 48hrs	0		more 48hrs	more 28days
PlosOne_Pre0250	Y	Y	Y	Female	Pos	Neg		33	0	1	less 48hrs	0		more 48hrs	more 28days
PlosOne_Pre0251	Y	Y	Y	Female	Pos	Neg		28	0	1	less 48hrs	0		more 48hrs	more 28days
PlosOne_Pre0252	Y	Y	Y	Female	Pos	Neg		37	0	1	less 48hrs	0		more 48hrs	more 28days
PlosOne_Pre0253	Y	Y	Y	Female	Pos	Unsuccessful		38	0	1	less 48hrs	0		more 48hrs	more 28days
PlosOne_Pre0254	Y	Y	Y	Male	Pos	Unsuccessful		41	0	1	less 48hrs	0		more 48hrs	more 28days
PlosOne_Pre0255	Y	Y	Y	Female	Pos	Neg		34	0	1	less 48hrs	0		more 48hrs	more 28days
PlosOne_Pre0256	Y	Y	Y	Female	Pos			43	0	0	more 48hrs			more 48hrs	more 28days
PlosOne_Pre0257	Y	Y	Y	Male	Pos	Detected		29	0	1	less 48hrs	1	0	more 48hrs	more 28days
PlosOne_Pre0258	Y	Y	Y	Male	Pos	Neg		33	0	1	less 48hrs	0		more 48hrs	more 28days
PlosOne_Pre0259	Y	Y	Y	Female	Pos	Neg		50	0	1	less 48hrs	0		more 48hrs	more 28days
PlosOne_Pre0260	Y	Y	Y	Female	Pos	Neg		52	0	1	less 48hrs	0		more 48hrs	more 28days
PlosOne_Pre0261	Y	Y	Y	Male	Pos	Detected		40	0	1	less 48hrs	1	0	less 48hrs	less 28days
PlosOne_Pre0262	Y	Y	Y	Female	Neg			62	0	0	more 48hrs			more 48hrs	more 28days
PlosOne_Pre0263	Y	Y	Y	Male	Pos	Neg		25	1	1	more 48hrs	0		more 48hrs	more 28days
PlosOne_Pre0264	Y	Y	Y	Female	Pos	Neg		22	0	1	less 48hrs	0		more 48hrs	more 28days
PlosOne_Pre0265	Y	Y	Y	Female	Pos	Unsuccessful		32	0	1	less 48hrs	0		more 48hrs	more 28days
PlosOne_Pre0266	Y	Y	Y	Female	Pos			24	0	0	more 48hrs			more 48hrs	more 28days
PlosOne_Pre0267	Y	Y	Y	Female	Pos	Neg		48	0	1	more 48hrs	0		more 48hrs	more 28days
PlosOne_Pre0268	Y	Y	Y	Female	Pos			24	0	0	more 48hrs			more 48hrs	more 28days
PlosOne_Pre0269	Y	Y	Y	Male	Pos			46	0	0	more 48hrs			more 48hrs	more 28days
PlosOne_Pre0270	Y	Y	Y	Female	Unk	Neg		58	0	1	less 48hrs	0		more 48hrs	more 28days
PlosOne_Pre0271	Y	Y	Y	Male	Pos	Neg		37	0	1	less 48hrs	0		more 48hrs	more 28days
PlosOne_Pre0272	Y	Y	Y	Male	Pos	Neg		23	0	1	less 48hrs	0		more 48hrs	more 28days
PlosOne_Pre0273	Y	Y	Y	Male	Pos	Neg		39	0	1	less 48hrs	0		more 48hrs	more 28days
PlosOne_Pre0274	Y	Y	Y	Male	Pos	Neg		23	0	1	more 48hrs	0		more 48hrs	more 28days
PlosOne_Pre0275	Y	Y	Y	Female	Pos			42	0	0	more 48hrs			more 48hrs	more 28days
PlosOne_Pre0276	Y	Y	Y	Male	Pos	Neg		38	0	1	less 48hrs	0		more 48hrs	more 28days
PlosOne_Pre0277	Y	Y	Y	Female	Pos	Neg		35	0	1	less 48hrs	0		more 48hrs	more 28days
PlosOne_Pre0278	Y	Y	Y	Female	Pos	Neg		26	0	1	less 48hrs	0		more 48hrs	more 28days
PlosOne_Pre0279	Y	Y	Y	Male	Unk	Neg		28	0	1	less 48hrs	0		more 48hrs	more 28days
PlosOne_Pre0280	Y	Y	Y	Female	Pos	Neg		29	0	1	more 48hrs	0		more 48hrs	more 28days
PlosOne_Pre0281	Y	Y	Y	Male	Pos	Neg		26	0	1	less 48hrs	0		more 48hrs	more 28days
PlosOne_Pre0282	Y	Y	Y	Male	Pos	Neg		46	0	1	less 48hrs	0		more 48hrs	more 28days
PlosOne_Pre0283	Y	Y	Y	Female	Pos	Neg		48	0	1	less 48hrs	0		more 48hrs	more 28days
PlosOne_Pre0284	Y	Y	Y	Male	Pos	Neg		24	0	1	less 48hrs	0		more 48hrs	more 28days
PlosOne_Pre0285	Y	Y	Y	Male	Pos	Neg		43	0	1	less 48hrs	0		more 48hrs	more 28days
PlosOne_Pre0286	Y	Y	Y	Female	Pos	Neg		45	0	1	less 48hrs	0		more 48hrs	more 28days
PlosOne_Pre0287	Y	Y	Y	Female	Pos	Neg		31	0	1	less 48hrs	0		more 48hrs	more 28days
PlosOne_Pre0288	Y	Y	Y	Female	Neg	Neg		23	0	1	less 48hrs	0		more 48hrs	more 28days
PlosOne_Pre0289	Y	Y	Y	Female	Pos			48	0	0	more 48hrs			more 48hrs	more 28days
PlosOne_Pre0290	Y	Y	Y	Female	Neg	Neg		46	0	1	less 48hrs	0		more 48hrs	more 28days
PlosOne_Pre0291	Y	Y	Y	Female	Neg	Neg		10	0	1	less 48hrs	0		more 48hrs	more 28days
PlosOne_Pre0292	Y	Y	Y	Female	Pos	Neg		31	0	1	less 48hrs	0		more 48hrs	more 28days
PlosOne_Pre0293	Y	Y	Y	Male	Unk	Neg		28	0	1	less 48hrs	0		more 48hrs	more 28days
PlosOne_Pre0294	Y	Y	Y	Male	Pos	Neg		38	0	1	less 48hrs	0		more 48hrs	more 28days
PlosOne_Pre0295	Y	Y	Y	Female	Pos	Neg		47	0	1	less 48hrs	0		more 48hrs	more 28days
PlosOne_Pre0296	Y	Y	Y	Male	Pos			27	0	0	more 48hrs			more 48hrs	more 28days
PlosOne_Pre0297	Y	Y	Y	Male	Pos				1	0	more 48hrs			more 48hrs	more 28days
PlosOne_Pre0298	Y	Y	Y	Female	Pos				1	0	more 48hrs			more 48hrs	more 28days
PlosOne_Pre0299	Y	Y	Y	Male	Pos				1	0	more 48hrs			more 48hrs	more 28days
PlosOne_Pre0300	Y	Y	Y	Male	Pos				1	0	more 48hrs			more 48hrs	more 28days
PlosOne_Pre0301	Y	Y	Y	Female	Pos				1	0	more 48hrs			more 48hrs	more 28days
PlosOne_Pre0302	Y	Y	Y	Male	Pos	Neg		13	0	1	less 48hrs	0		more 48hrs	more 28days
PlosOne_Pre0303	Y	Y	Y	Female	Pos	Neg		29	0	1	more 48hrs	0		more 48hrs	more 28days
PlosOne_Pre0304	Y	Y	Y	Male	Pos	Neg		33	0	1	more 48hrs	0		more 48hrs	more 28days
PlosOne_Pre0305	Y	Y	Y	Female	Pos	Neg		39	0	1	more 48hrs	0		more 48hrs	more 28days
PlosOne_Pre0306	Y	Y	Y	Female	Pos	Neg		30	0	1	more 48hrs	0		more 48hrs	more 28days
PlosOne_Pre0307	Y	Y	Y	Female	Pos	Neg		24	0	1	more 48hrs	0		more 48hrs	more 28days
PlosOne_Pre0308	Y	Y	Y	Male	Pos	Neg		24	0	1	more 48hrs	0		more 48hrs	more 28days
PlosOne_Pre0309	Y	Y	Y	Female	Pos			22	0	0	more 48hrs			more 48hrs	more 28days
PlosOne_Pre0310	Y	Y	Y	Female	Unk	Detected		31	0	1	more 48hrs	1	0	more 48hrs	less 28days
PlosOne_Pre0311	Y	Y	Y	Female	Neg	Neg		21	0	1	less 48hrs	0		more 48hrs	more 28days
PlosOne_Pre0312	Y	Y	Y	Female	Neg	Neg		30	0	1	less 48hrs	0		more 48hrs	more 28days
PlosOne_Pre0313	Y	Y	Y	Female	Pos	Neg		56	0	1	less 48hrs	0		more 48hrs	more 28days
PlosOne_Pre0314	Y	Y	Y	Male	Pos	Detected		43	0	1	more 48hrs	1	0	more 48hrs	less 28days
PlosOne_Pre0315	Y	Y	Y	Male	Pos	Neg		32	0	1	more 48hrs	0		more 48hrs	more 28days
PlosOne_Pre0316	Y	Y	Y	Female	Pos	Neg		28	0	1	more 48hrs	0		more 48hrs	more 28days
PlosOne_Pre0317	Y	Y	Y	Male	Pos	Neg		54	0	1	more 48hrs	0		more 48hrs	more 28days
PlosOne_Pre0318	Y	Y	Y	Male	Unk	Detected		58	0	1	less 48hrs	1	0	less 48hrs	less 28days
PlosOne_Pre0319	Y	Y	Y	Female	Pos	Neg		42	0	1	less 48hrs	0		more 48hrs	more 28days
PlosOne_Pre0320	Y	Y	Y	Female	Unk	Neg		35	0	1	less 48hrs	0		more 48hrs	more 28days
PlosOne_Pre0321	Y	Y	Y	Female	Pos	Neg		28	0	1	less 48hrs	0		more 48hrs	less 28days
PlosOne_Pre0322	Y	Y	Y	Female	Neg	Neg		36	0	1	less 48hrs	0		more 48hrs	more 28days
PlosOne_Pre0323	Y	Y	Y	Male	Pos	Neg		30	0	1	less 48hrs	0		more 48hrs	more 28days
PlosOne_Pre0324	Y	Y	Y	Female	Pos	Neg		46	0	1	less 48hrs	0		more 48hrs	more 28days
PlosOne_Pre0325	Y	Y	Y	Male	Unk	Neg		38	0	1	less 48hrs	0		more 48hrs	more 28days
PlosOne_Pre0326	Y	Y	Y	Male	Pos	Neg		60	0	1	less 48hrs	0		more 48hrs	more 28days
PlosOne_Pre0327	Y	Y	Y	Male	Neg	Detected		27	0	1	less 48hrs	1	0	more 48hrs	more 28days
PlosOne_Pre0328	Y	Y	Y	Male	Pos	Detected		34	0	1	less 48hrs	1	0	more 48hrs	more 28days
PlosOne_Pre0329	Y	Y	Y	Female	Pos	Neg		33	0	1	more 48hrs	0		more 48hrs	more 28days
PlosOne_Pre0330	Y	Y	Y	Female	Pos	Detected		40	0	1	more 48hrs	1	0	more 48hrs	more 28days
PlosOne_Pre0331	Y	Y	Y	Female	Pos	Neg		32	0	1	more 48hrs	0		more 48hrs	more 28days
PlosOne_Pre0332	Y	Y	Y	Female	Pos	Neg		20	0	1	more 48hrs	0		more 48hrs	more 28days
PlosOne_Pre0333	Y	Y	Y	Female	Pos	Neg		30	0	1	more 48hrs	0		more 48hrs	more 28days
PlosOne_Pre0334	Y	Y	Y	Female	Neg	Neg		31	0	1	more 48hrs	0		more 48hrs	more 28days
PlosOne_Pre0335	Y	Y	Y	Male	Pos	Neg		36	0	1	more 48hrs	0		more 48hrs	more 28days
PlosOne_Pre0336	Y	Y	Y	Male	Neg	Neg		23	0	1	more 48hrs	0		more 48hrs	more 28days
PlosOne_Pre0337	Y	Y	Y	Male	Neg	Neg		29	0	1	less 48hrs	0		more 48hrs	more 28days
PlosOne_Pre0338	Y	Y	Y	Female	Pos	Detected		26	0	1	more 48hrs	1	0	more 48hrs	more 28days
PlosOne_Pre0339	Y	Y	Y	Female	Neg	Neg		34	0	1	less 48hrs	0		more 48hrs	more 28days
PlosOne_Pre0340	Y	Y	Y	Male	Neg	Detected		47	0	1	less 48hrs	1	0	more 48hrs	more 28days
PlosOne_Pre0341	Y	Y	Y	Male	Neg	Neg		34	0	1	less 48hrs	0		more 48hrs	more 28days
PlosOne_Pre0342	Y	Y	Y	Male	Pos	Neg		45	0	1	less 48hrs	0		more 48hrs	more 28days
PlosOne_Pre0343	Y	Y	Y	Female	Pos	Neg		31	0	1	less 48hrs	0		more 48hrs	more 28days
PlosOne_Pre0344	Y	Y	Y	Female	Pos	Neg		22	0	1	less 48hrs	0		more 48hrs	more 28days
PlosOne_Pre0345	Y	Y	Y	Female	Pos	Neg		74	0	1	less 48hrs	0		more 48hrs	more 28days
PlosOne_Pre0346	Y	Y	Y	Male	Pos	Neg		45	0	1	less 48hrs	0		more 48hrs	more 28days
PlosOne_Pre0347	Y	Y	Y	Male	Neg	Neg		31	0	1	less 48hrs	0		more 48hrs	more 28days
PlosOne_Pre0348	Y	Y	Y	Male	Neg	Neg		43	0	1	less 48hrs	0		more 48hrs	more 28days
PlosOne_Pre0349	Y	Y	Y	Female	Neg	Neg		18	0	1	less 48hrs	0		more 48hrs	more 28days
PlosOne_Pre0350	Y	Y	Y	Female	Unk	Neg		31	0	1	less 48hrs	0		more 48hrs	more 28days
PlosOne_Pre0351	Y	Y	Y	Female	Pos	Neg		1815	0	1	less 48hrs	0		more 48hrs	more 28days
PlosOne_Pre0352	Y	Y	Y	Female	Pos	Neg		37	0	1	less 48hrs	0		more 48hrs	more 28days
PlosOne_Pre0353	Y	Y	Y	Male	Pos	Neg		48	0	1	more 48hrs	0		more 48hrs	more 28days
PlosOne_Pre0354	Y	Y	Y	Male	Pos	Neg		41	0	1	more 48hrs	0		more 48hrs	more 28days
PlosOne_Pre0355	Y	Y	Y	Female	Pos	Neg		27	0	1	less 48hrs	0		more 48hrs	more 28days
PlosOne_Pre0356	Y	Y	Y	Female	Pos	Neg		36	0	1	less 48hrs	0		more 48hrs	more 28days
PlosOne_Pre0357	Y	Y	Y	Male	Neg	Neg		39	0	1	less 48hrs	0		more 48hrs	more 28days
PlosOne_Pre0358	Y	Y	Y	Male	Pos	Neg		35	0	1	less 48hrs	0		more 48hrs	more 28days
PlosOne_Pre0359	Y	Y	Y						1	0	more 48hrs			more 48hrs	more 28days
PlosOne_Pre0360	Y	Y	Y	Male	Pos	Neg		29	0	1	less 48hrs	0		more 48hrs	more 28days
PlosOne_Pre0361	Y	Y	Y	Male	Pos	Neg		29	0	1	more 48hrs	0		more 48hrs	more 28days
PlosOne_Pre0362	Y	Y	Y	Female	Pos	Neg		37	0	1	less 48hrs	0		more 48hrs	more 28days
PlosOne_Pre0363	Y	Y	Y	Male	Pos	Detected		32	0	1	less 48hrs	1	0	more 48hrs	more 28days
PlosOne_Pre0364	Y	Y	Y	Male	Pos	Neg		37	0	1	less 48hrs	0		more 48hrs	more 28days
PlosOne_Pre0365	Y	Y	Y	Male	Pos	Neg		40	0	1	less 48hrs	0		more 48hrs	more 28days
PlosOne_Pre0366	Y	Y	Y	Female	Neg	Neg		39	0	1	less 48hrs	0		more 48hrs	more 28days
PlosOne_Pre0367	Y	Y	Y	Male	Pos	Neg		34	0	1	less 48hrs	0		more 48hrs	more 28days
PlosOne_Pre0368	Y	Y	Y	Female	Pos	Neg		30	0	1	more 48hrs	0		more 48hrs	more 28days
PlosOne_Pre0369	Y	Y	Y	Male	Neg	Detected		31	0	1	more 48hrs	1	0	more 48hrs	more 28days
PlosOne_Pre0370	Y	Y	Y	Male	Pos	Neg		36	0	1	more 48hrs	0		more 48hrs	more 28days
PlosOne_Pre0371	Y	Y	Y	Male	Pos	Neg		39	0	1	more 48hrs	0		more 48hrs	more 28days
PlosOne_Pre0372	Y	Y	Y	Male	Neg	Neg		28	0	1	less 48hrs	0		more 48hrs	more 28days
PlosOne_Pre0373	Y	Y	Y	Female	Pos	Neg		34	0	1	more 48hrs	0		more 48hrs	more 28days
PlosOne_Pre0374	Y	Y	Y	Female	Neg	Neg		39	0	1	more 48hrs	0		more 48hrs	more 28days
PlosOne_Pre0375	Y	Y	Y	Male	Pos	Neg		28	0	1	less 48hrs	0		more 48hrs	more 28days
PlosOne_Pre0376	Y	Y	Y	Male	Pos	Detected		41	0	1	more 48hrs	1	0	less 48hrs	less 28days
PlosOne_Pre0377	Y	Y	Y	Female	Pos	Detected		31	0	1	more 48hrs	1	0	more 48hrs	less 28days
PlosOne_Pre0378	Y	Y	Y	Male	Neg	Neg		50	0	1	less 48hrs	0		more 48hrs	more 28days
PlosOne_Pre0379	Y	Y	Y	Female	Neg	Neg		46	0	1	more 48hrs	0		more 48hrs	more 28days
PlosOne_Pre0380	Y	Y	Y	Male	Pos	Neg			1	1	more 48hrs	0		more 48hrs	more 28days
PlosOne_Pre0381	Y	Y	Y	Male	Pos	Neg		28	0	1	less 48hrs	0		more 48hrs	more 28days
PlosOne_Pre0382	Y	Y	Y	Female	Pos	Neg		23	0	1	more 48hrs	0		more 48hrs	more 28days
PlosOne_Pre0383	Y	Y	Y	Male	Neg	Neg		62	0	1	less 48hrs	0		more 48hrs	more 28days
PlosOne_Pre0384	Y	Y	Y	Male	Neg	Neg		42	0	1	less 48hrs	0		more 48hrs	more 28days
PlosOne_Pre0385	Y	Y	Y	Female	Pos	Neg		37	0	1	less 48hrs	0		more 48hrs	more 28days
PlosOne_Pre0386	Y	Y	Y	Female	Pos	Neg		34	0	1	less 48hrs	0		more 48hrs	more 28days
PlosOne_Pre0387	Y	Y	Y	Male	Neg	Neg		10	0	1	less 48hrs	0		more 48hrs	more 28days
PlosOne_Pre0388	Y	Y	Y	Male	Neg	Neg		29	0	1	less 48hrs	0		more 48hrs	more 28days
PlosOne_Pre0389	Y	Y	Y	Female	Neg	Neg		29	0	1	less 48hrs	0		more 48hrs	more 28days
PlosOne_Pre0390	Y	Y	Y	Male	Unk	Neg		35	0	1	less 48hrs	0		more 48hrs	more 28days
PlosOne_Pre0391	Y	Y	Y	Male	Pos	Neg		41	0	1	less 48hrs	0		more 48hrs	more 28days
PlosOne_Pre0392	Y	Y	Y	Male	Pos	Neg		39	0	1	less 48hrs	0		more 48hrs	more 28days
PlosOne_Pre0393	Y	Y	Y	Male	Pos	Neg		38	0	1	less 48hrs	0		more 48hrs	more 28days
PlosOne_Pre0394	Y	Y	Y	Female	Neg	Neg		48	0	1	less 48hrs	0		more 48hrs	more 28days
PlosOne_Pre0395	Y	Y	Y	Female		Neg		59	0	1	less 48hrs	0		more 48hrs	more 28days
PlosOne_Pre0396	Y	Y	Y	Female		Neg		38	0	1	less 48hrs	0		more 48hrs	more 28days
PlosOne_Pre0397	Y	Y	Y	Female	Neg	Detected		23	0	1	more 48hrs	1	0	more 48hrs	more 28days
PlosOne_Pre0398	Y	Y	Y	Female	Pos	Neg		42	0	1	more 48hrs	0		more 48hrs	more 28days
PlosOne_Pre0399	Y	Y	Y	Female	Pos	Detected		38	0	1	less 48hrs	1	0	more 48hrs	less 28days
PlosOne_Pre0400	Y	Y	Y	Female	Unk	Neg		24	0	1	less 48hrs	0		more 48hrs	more 28days
PlosOne_Pre0401	Y	Y	Y	Female	Unk	Neg		40	0	1	more 48hrs	0		more 48hrs	more 28days
PlosOne_Pre0402	Y	Y	Y	Female	Neg			38	0	0	more 48hrs			more 48hrs	more 28days
PlosOne_Pre0403	Y	Y	Y	Male	Unk	Neg		35	0	1	less 48hrs	0		more 48hrs	more 28days
PlosOne_Pre0404	Y	Y	Y	Female	Pos	Neg		48	0	1	more 48hrs	0		more 48hrs	more 28days
PlosOne_Pre0405	Y	Y	Y	Male	Pos	Neg		32	0	1	more 48hrs	0		more 48hrs	more 28days
PlosOne_Pre0406	Y	Y	Y	Male	Pos	Unsuccessful		23	0	1	more 48hrs	0		more 48hrs	more 28days
PlosOne_Pre0407	Y	Y	Y	Male	Pos			46	0	0	more 48hrs			more 48hrs	more 28days
PlosOne_Pre0408	Y	Y	Y	Male	Neg	Neg		38	0	1	more 48hrs	0		more 48hrs	more 28days
PlosOne_Pre0409	Y	Y	Y	Male	Pos	Unsuccessful		38	0	1	more 48hrs	0		more 48hrs	more 28days
PlosOne_Pre0410	Y	Y	Y	Male	Pos	Detected		57	0	1	more 48hrs	1	0	less 48hrs	less 28days
PlosOne_Pre0411	Y	Y	Y	Female	Pos			31	0	0	more 48hrs			more 48hrs	more 28days
PlosOne_Pre0412	Y	Y	Y	Male	Pos	Detected		33	0	1	more 48hrs	1	0	more 48hrs	less 28days
PlosOne_Pre0413	Y	Y	Y	Female	Pos			37	0	0	more 48hrs			more 48hrs	more 28days
PlosOne_Pre0414	Y	Y	Y	Male	Pos	Detected		34	0	1	less 48hrs	1	0	more 48hrs	less 28days
PlosOne_Pre0415	Y	Y	Y	Female	Pos	Neg		32	0	1	more 48hrs	0		more 48hrs	more 28days
PlosOne_Pre0416	Y	Y	Y	Female	Unk	Neg		29	0	1	less 48hrs	0		more 48hrs	more 28days
PlosOne_Pre0417	Y	Y	Y	Female	Pos	Neg		24	0	1	less 48hrs	0		more 48hrs	more 28days
PlosOne_Pre0418	Y	Y	Y	Female	Unk	Neg		17	0	1	more 48hrs	0		more 48hrs	more 28days
PlosOne_Pre0419	Y	Y	Y	Female	Neg	Detected		21	0	1	more 48hrs	1	0	more 48hrs	more 28days
PlosOne_Pre0420	Y	Y	Y	Female	Pos	Neg		23	0	1	less 48hrs	0		more 48hrs	more 28days
PlosOne_Pre0421	Y	Y	Y	Male	Pos	Neg		40	0	1	less 48hrs	0		more 48hrs	more 28days
PlosOne_Pre0422	Y	Y	Y	Male	Pos				1	0	more 48hrs			more 48hrs	more 28days
PlosOne_Pre0423	Y	Y	Y	Female	Pos	Neg		34	0	1	less 48hrs	0		more 48hrs	more 28days
PlosOne_Pre0424	Y	Y	Y	Female	Unk	Neg		24	0	1	more 48hrs	0		more 48hrs	more 28days
PlosOne_Pre0425	Y	Y	Y	Male	Pos	Neg		28	0	1	less 48hrs	0		more 48hrs	more 28days
PlosOne_Pre0426	Y	Y	Y	Male	Pos	Neg		33	0	1	less 48hrs	0		more 48hrs	more 28days
PlosOne_Pre0427	Y	Y	Y	Male	Pos	Neg		36	0	1	less 48hrs	0		more 48hrs	more 28days
PlosOne_Pre0428	Y	Y	Y	Female	Pos	Neg		32	0	1	less 48hrs	0		more 48hrs	more 28days
PlosOne_Pre0429	Y	Y	Y	Female	Pos	Neg			1	1	more 48hrs	0		more 48hrs	more 28days
PlosOne_Pre0430	Y	Y	Y	Female	Pos	Detected		28	0	1	less 48hrs	1	0	more 48hrs	less 28days
PlosOne_Pre0431	Y	Y	Y	Male	Pos	Detected		39	0	1	less 48hrs	1	0	less 48hrs	less 28days
PlosOne_Pre0432	Y	Y	Y	Female	Pos	Neg		40	0	1	more 48hrs	0		more 48hrs	more 28days
PlosOne_Pre0433	Y	Y	Y	Female	Unk	Neg		30	0	1	more 48hrs	0		more 48hrs	more 28days
PlosOne_Pre0434	Y	Y	Y	Male	Pos	Neg		40	0	1	more 48hrs	0		more 48hrs	more 28days
PlosOne_Pre0435	Y	Y	Y	Female	Pos	Neg		36	0	1	more 48hrs	0		more 48hrs	more 28days
PlosOne_Pre0436	Y	Y	Y	Female	Pos	Detected		30	0	1	more 48hrs	1	0	more 48hrs	more 28days
PlosOne_Pre0437	Y	Y	Y	Male	Pos	Neg		42	0	1	more 48hrs	0		less 48hrs	less 28days
PlosOne_Pre0438	Y	Y	Y	Female	Pos	Neg		47	0	1	less 48hrs	0		more 48hrs	more 28days
PlosOne_Pre0439	Y	Y	Y	Male	Pos	Neg		38	0	1	less 48hrs	0		more 48hrs	more 28days
PlosOne_Pre0440	Y	Y	Y	Male	Pos	Neg		40	0	1	less 48hrs	0		more 48hrs	more 28days
PlosOne_Pre0441	Y	Y	Y	Female	Pos	Neg		36	0	1	less 48hrs	0		more 48hrs	more 28days
PlosOne_Pre0442	Y	Y	Y	Male	Pos	Neg		37	0	1	more 48hrs	0		more 48hrs	more 28days
PlosOne_Pre0443	Y	Y	Y	Male	Pos	Neg		41	0	1	more 48hrs	0		more 48hrs	more 28days
PlosOne_Pre0444	Y	Y	Y	Female	Unk	Neg		27	0	1	more 48hrs	0		more 48hrs	more 28days
PlosOne_Pre0445	Y	Y	Y	Female	Unk	Neg		39	0	1	more 48hrs	0		more 48hrs	more 28days
PlosOne_Pre0446	Y	Y	Y	Male	Pos	Detected		28	0	1	more 48hrs	1	0	more 48hrs	less 28days
PlosOne_Pre0447	Y	Y	Y	Male	Pos	Detected		34	0	1	more 48hrs	1	0	more 48hrs	less 28days
PlosOne_Pre0448	Y	Y	Y	Female	Neg	Detected		37	0	1	more 48hrs	1	0	more 48hrs	less 28days
PlosOne_Pre0449	Y	Y	Y	Male	Pos	Neg		38	0	1	less 48hrs	0		more 48hrs	more 28days
PlosOne_Pre0450	Y	Y	Y	Female	Neg	Neg		25	0	1	less 48hrs	0		more 48hrs	more 28days
PlosOne_Pre0451	Y	Y	Y	Female	Pos	Neg		64	0	1	less 48hrs	0		more 48hrs	more 28days
PlosOne_Pre0452	Y	Y	Y	Female	Pos	Neg		25	0	1	less 48hrs	0		more 48hrs	more 28days
PlosOne_Pre0453	Y	Y	Y	Male	Pos	Neg		31	0	1	less 48hrs	0		more 48hrs	more 28days
PlosOne_Pre0454	Y	Y	Y	Male	Pos	Neg		24	0	1	more 48hrs	0		more 48hrs	more 28days
PlosOne_Pre0455	Y	Y	Y	Male	Pos	Unsuccessful		30	0	1	more 48hrs	0		more 48hrs	more 28days
PlosOne_Pre0456	Y	Y	Y	Male	Pos	Detected		32	0	1	more 48hrs	1	0	more 48hrs	less 28days
PlosOne_Pre0457	Y	Y	Y	Female	Neg	Neg		45	0	1	more 48hrs	0		more 48hrs	more 28days
