# Supplementary material for: Using mHealth to improve tuberculosis case identification and treatment initiation in South Africa: Results from a pilot study
Source: PLoS One. 2018 Jul 3;13(7):e0199687. doi: 10.1371/journal.pone.0199687 (PMC6029757; doi:10.1371/journal.pone.0199687)
Supplement: S2 Table — (CSV) [file pone.0199687.s002.csv]

id_PlosOne	NameSurnameAvai	TelephoneCellphoneAvai	PhysicaladdressAvai	GenderMF	HIVStatusPosNegUnk	GeneXpert	CalcAgeYears	Missingdata	Resultsavailable	Resultsturnaroudinhrscat	Posresults	TBposwithsmear	Lengthsubmittotreatinhrscat	LengthToSubmitToTreatcat	SurnameAvai	FirstnameAvai	TelephoneAvai	CellphoneAvai	PhysicalHomeAddressAvai	Gender	HIVSTATUSPNU	TBresult	microscopygrade	age	missingdata1	resultsavailable1	resultsturnaroudinhrscat1	posresults1	tbposwithsmear1	lengthsubmittotreatinhrscat1	lengthtosubmittotreatcat1	SMSOptin
PlosOne0001	Y	Y	Y	M	Pos	MTB Not Detected	23	1	1	less 48hrs	0		more 48hrs	more 28days	Y	Y	Y	Y	Y	Male	Pos	Neg		23	1	1	less 48hrs	0		more 48hrs	more 28days	No
PlosOne0002	Y	Y	Y	F	Neg	MTB Not Detected	27	0	1	less 48hrs	0		more 48hrs	more 28days	Y	Y	Y	Y	Y	Female	Neg	Neg		27	0	1	less 48hrs	0		more 48hrs	more 28days	Results
PlosOne0003	Y	Y	Y	F	Pos	MTB Not Detected	43	0	1	less 48hrs	0		more 48hrs	more 28days	Y	Y	Y	Y	Y	Female	Pos	Neg		43	0	1	less 48hrs	0		more 48hrs	more 28days	Results
PlosOne0004	Y	Y	Y	F	Pos	MTB Not Detected	34	0	1	less 48hrs	0		more 48hrs	more 28days	Y	Y	Y	Y	Y	Female	Pos	Neg		34	0	1	less 48hrs	0		more 48hrs	more 28days	Results
PlosOne0005	Y	Y	Y	M	Unk	MTB Not Detected	46	0	1	less 48hrs	0		more 48hrs	more 28days	Y	Y	Y	Y	Y	Male	Neg	Neg		46	0	1	less 48hrs	0		more 48hrs	more 28days	Results
PlosOne0006	Y	Y	Y	F	Pos	MTB Not Detected	47	0	1	less 48hrs	0		more 48hrs	more 28days	Y	Y	Y	Y	Y	Female	Pos	Neg		47	0	1	less 48hrs	0		more 48hrs	more 28days	Results
PlosOne0007	Y	Y	Y	F	Pos	MTB Not Detected	25	0	1	less 48hrs	0		more 48hrs	more 28days	Y	Y	Y	Y	Y	Female	Pos	Neg		25	0	1	less 48hrs	0		more 48hrs	more 28days	Results
PlosOne0008	Y	Y	Y	F	Pos	MTB Not Detected	45	0	1	less 48hrs	0		more 48hrs	more 28days	Y	Y	Y	Y	Y	Female	Pos	Neg		45	0	1	less 48hrs	0		more 48hrs	more 28days	Results
PlosOne0009	Y	Y	Y	F	Pos	MTB Not Detected	37	0	1	less 48hrs	0		more 48hrs	more 28days	Y	Y	Y	Y	Y	Female	Pos	Neg		37	0	1	less 48hrs	0		more 48hrs	more 28days	Results
PlosOne0010	Y	Y	Y	F	Pos	MTB Not Detected	36	0	1	less 48hrs	0		more 48hrs	more 28days	Y	Y	Y	Y	Y	Female	Pos	Neg		36	0	1	less 48hrs	0		more 48hrs	more 28days	Results
PlosOne0011	Y	Y	Y	F	Pos	MTB Not Detected	27	0	1	less 48hrs	0		more 48hrs	more 28days	Y	Y	Y	Y	Y	Female	Pos	Neg		27	0	1	less 48hrs	0		more 48hrs	more 28days	Results
PlosOne0012	Y	Y	Y	F	Pos	MTB Not Detected	25	0	1	less 48hrs	0		more 48hrs	more 28days	Y	Y	Y	Y	Y	Female	Pos	Neg		25	0	1	less 48hrs	0		more 48hrs	more 28days	Results
PlosOne0013	Y	Y	Y	F	Pos	MTB Not Detected	46	1	1	less 48hrs	0		more 48hrs	more 28days	Y	Y	Y	Y	Y	Female	Pos	Neg		46	1	1	less 48hrs	0		more 48hrs	more 28days	No
PlosOne0014	Y	Y	Y	M	Pos	MTB Not Detected	24	0	1	less 48hrs	0		more 48hrs	more 28days	Y	Y	Y	Y	Y	Male	Pos	Neg		24	0	1	less 48hrs	0		more 48hrs	more 28days	Results
PlosOne0015	Y	Y	Y	F	Pos	MTB Not Detected	30	0	1	less 48hrs	0		more 48hrs	more 28days	Y	Y	Y	Y	Y	Female	Pos	Neg		28	0	1	more 48hrs	0		more 48hrs	more 28days	Results
PlosOne0016	Y	Y	Y	M	Pos	MTB Not Detected	20	0	1	less 48hrs	0		more 48hrs	more 28days	Y	Y	Y	Y	Y	Male	Pos	Neg		20	0	1	less 48hrs	0		more 48hrs	more 28days	Results
PlosOne0017	Y	Y	Y	F	Pos	MTB Not Detected	32	0	1	less 48hrs	0		more 48hrs	more 28days	Y	Y	Y	Y	Y	Female	Pos	Neg		29	0	1	less 48hrs	0		more 48hrs	more 28days	Results
PlosOne0018	Y	Y	Y	F	Pos	MTB Not Detected	21	0	1	less 48hrs	0		more 48hrs	more 28days	Y	Y	Y	Y	Y	Female	Pos	Neg		21	0	1	less 48hrs	0		more 48hrs	more 28days	Results
PlosOne0019	Y	Y	Y	F	Pos	MTB Not Detected	47	0	1	less 48hrs	0		more 48hrs	more 28days	Y	Y	Y	Y	Y	Female	Pos	Neg		47	0	1	more 48hrs	0		more 48hrs	more 28days	Results
PlosOne0020	Y	Y	Y	F	Pos	MTB Not Detected	33	0	1	less 48hrs	0		more 48hrs	more 28days	Y	Y	Y	Y	Y	Female	Pos	Neg		33	0	1	less 48hrs	0		more 48hrs	more 28days	Results
PlosOne0021	Y	Y	Y	F	Pos	MTB Not Detected	31	0	1	less 48hrs	0		more 48hrs	more 28days	Y	Y	Y	Y	Y	Female	Pos	Neg		31	0	1	less 48hrs	0		more 48hrs	more 28days	Results
PlosOne0022	Y	Y	Y	F	Pos	MTB Not Detected	24	0	1	less 48hrs	0		more 48hrs	more 28days	Y	Y	Y	Y	Y	Female	Pos	Neg		24	0	1	less 48hrs	0		more 48hrs	more 28days	Results
PlosOne0023	Y	Y	Y	F	Pos	MTB Not Detected	27	0	1	less 48hrs	0		more 48hrs	more 28days	Y	Y	Y	Y	Y	Female	Pos	Neg		27	0	1	less 48hrs	0		more 48hrs	more 28days	Results
PlosOne0024	Y	Y	Y	F	Pos	MTB Not Detected	24	0	1	less 48hrs	0		more 48hrs	more 28days	Y	Y	Y	Y	Y	Female	Pos	Neg		24	0	1	less 48hrs	0		more 48hrs	more 28days	Results
PlosOne0025	Y	Y	Y	F	Pos	MTB Not Detected	38	0	1	less 48hrs	0		more 48hrs	more 28days	Y	Y	Y	Y	Y	Female	Pos	Neg		38	0	1	more 48hrs	0		more 48hrs	more 28days	No
PlosOne0026	Y	Y	Y	M	Neg	MTB Pos RIF Sensitive	31	0	1	less 48hrs	1	0	more 48hrs	more 28days	Y	Y	Y	Y	Y	Male	Neg	Detected		31	0	1	less 48hrs	1	0	more 48hrs	more 28days	Results
PlosOne0027	Y	Y	Y	F	Pos		42	0	0	more 48hrs	0		more 48hrs	more 28days	Y	Y	Y	Y	Y	Female	Pos	Neg		42	0	1	less 48hrs	0		more 48hrs	more 28days	Results
PlosOne0028	Y	Y	Y	F	Pos	MTB Not Detected	40	0	1	less 48hrs	0		more 48hrs	more 28days	Y	Y	Y	Y	Y	Female	Neg	Neg		40	0	1	more 48hrs	0		more 48hrs	more 28days	Results
PlosOne0029	Y	Y	Y	M	Neg	MTB Not Detected	33	0	1	less 48hrs	0		more 48hrs	more 28days	Y	Y	Y	Y	Y	Male	Neg	Neg		33	0	1	less 48hrs	0		more 48hrs	more 28days	Results
PlosOne0030	Y	Y	Y	F	Pos	MTB Not Detected	33	0	1	less 48hrs	0		more 48hrs	more 28days	Y	Y	Y	Y	Y	Female	Pos	Neg		33	0	1	more 48hrs	0		more 48hrs	more 28days	Results
PlosOne0031	Y	Y	Y	M	Pos	MTB Not Detected	39	0	1	less 48hrs	0		more 48hrs	more 28days	Y	Y	Y	Y	Y	Male	Pos	Neg		39	0	1	less 48hrs	0		more 48hrs	more 28days	Results
PlosOne0032	Y	Y	Y	F	Pos	MTB Not Detected	22	0	1	less 48hrs	0		more 48hrs	more 28days	Y	Y	Y	Y	Y	Female	Pos	Neg		22	0	1	less 48hrs	0		more 48hrs	more 28days	No
PlosOne0033	Y	Y	Y	F	Pos	MTB Not Detected	29	0	1	less 48hrs	0		more 48hrs	more 28days	Y	Y	Y	Y	Y	Female	Pos	Neg		29	0	1	more 48hrs	0		more 48hrs	more 28days	No
PlosOne0034	Y	Y	Y	M	Neg	MTB Not Detected	30	0	1	less 48hrs	0		more 48hrs	more 28days	Y	Y	Y	Y	Y	Male	Pos	Neg		30	0	1	less 48hrs	0		more 48hrs	more 28days	Results
PlosOne0035	Y	Y	Y	F	Pos	MTB Not Detected	42	0	1	less 48hrs	0		more 48hrs	more 28days	Y	Y	Y	Y	Y	Female	Pos	Neg		42	0	1	more 48hrs	0		more 48hrs	more 28days	Results
PlosOne0036	Y	Y	Y	M	Pos	MTB Not Detected	26	0	1	less 48hrs	0		more 48hrs	more 28days	Y	Y	Y	Y	Y	Male	Pos	Neg		26	0	1	less 48hrs	0		more 48hrs	more 28days	Results
PlosOne0037	Y	Y	Y	F	Pos	MTB Not Detected	27	0	1	less 48hrs	0		more 48hrs	more 28days	Y	Y	Y	Y	Y	Female	Pos	Neg		27	0	1	less 48hrs	0		more 48hrs	more 28days	Results
PlosOne0038	Y	Y	Y	M	Pos	MTB Not Detected	42	0	1	less 48hrs	0		more 48hrs	more 28days	Y	Y	Y	Y	Y	Male	Pos	Neg		42	0	1	less 48hrs	0		more 48hrs	more 28days	Results
PlosOne0039	Y	Y	Y	F	Pos	MTB Not Detected	41	0	1	less 48hrs	0		more 48hrs	more 28days	Y	Y	Y	Y	Y	Female	Pos	Neg		41	0	1	less 48hrs	0		more 48hrs	more 28days	Results
PlosOne0040	Y	Y	Y	M	Pos	MTB Pos RIF Sensitive	36	0	1	less 48hrs	1	1	more 48hrs	less 28days	Y	Y	Y	Y	Y	Male	Pos	Detected	Neg	36	0	1	less 48hrs	1	1	less 48hrs	less 28days	Results
PlosOne0041	Y	Y	Y	M	Pos	MTB Not Detected	85	0	1	less 48hrs	0		more 48hrs	more 28days	Y	Y	Y	Y	Y	Male	Pos	Neg		31	0	1	less 48hrs	0		more 48hrs	more 28days	Results
PlosOne0042	Y	Y	Y	M	Pos	MTB Not Detected	47	0	1	less 48hrs	0		more 48hrs	more 28days	Y	Y	Y	Y	Y	Male	Pos	Neg		47	0	1	less 48hrs	0		more 48hrs	more 28days	Results
PlosOne0043	Y	Y	Y	M	Neg	MTB Not Detected	38	0	1	less 48hrs	0		more 48hrs	more 28days	Y	Y	Y	Y	Y	Male	Neg	Neg		38	0	1	less 48hrs	0		more 48hrs	more 28days	Results
PlosOne0044	Y	Y	Y	F	Pos	MTB Not Detected	33	0	1	less 48hrs	0		more 48hrs	more 28days	Y	Y	Y	Y	Y	Female	Pos	Neg		33	0	1	less 48hrs	0		more 48hrs	more 28days	Results
PlosOne0045	Y	Y	Y	F	Pos	MTB Not Detected	43	0	1	less 48hrs	0		more 48hrs	more 28days	Y	Y	Y	Y	Y	Female	Pos	Neg		43	0	1	less 48hrs	0		more 48hrs	more 28days	Results
PlosOne0046	Y	Y	Y	F	Pos	MTB Not Detected	30	0	1	less 48hrs	0		more 48hrs	more 28days	Y	Y	Y	Y	Y	Female	Pos	Neg		30	0	1	less 48hrs	0		more 48hrs	more 28days	Results
PlosOne0047	Y	Y	Y	F	Pos	MTB Not Detected	36	0	1	less 48hrs	0		more 48hrs	more 28days	Y	Y	Y	Y	Y	Female	Pos	Neg		36	0	1	less 48hrs	0		more 48hrs	more 28days	Results
PlosOne0048	Y	Y	Y	F	Pos	MTB Not Detected	28	0	1	less 48hrs	0		more 48hrs	more 28days	Y	Y	Y	Y	Y	Female	Pos	Neg		28	0	1	less 48hrs	0		more 48hrs	more 28days	Results
PlosOne0049	Y	Y	Y	F	Pos	MTB Not Detected	23	0	1	less 48hrs	0		more 48hrs	more 28days	Y	Y	Y	Y	Y	Female	Pos	Neg		21	0	1	less 48hrs	0		more 48hrs	more 28days	No
PlosOne0050	Y	Y	Y	M	Pos	MTB Not Detected	28	0	1	less 48hrs	0		more 48hrs	more 28days	Y	Y	Y	Y	Y	Male	Pos	Neg		28	0	1	less 48hrs	0		more 48hrs	more 28days	Results
PlosOne0051	Y	Y	Y	F	Pos	MTB Not Detected	39	0	1	less 48hrs	0		more 48hrs	more 28days	Y	Y	Y	Y	Y	Female	Pos	Neg		39	0	1	less 48hrs	0		more 48hrs	more 28days	Results
PlosOne0052	Y	Y	Y	F	Pos	MTB Not Detected	32	0	1	less 48hrs	0		more 48hrs	more 28days	Y	Y	Y	Y	Y	Female	Pos	Neg		32	0	1	less 48hrs	0		more 48hrs	more 28days	Results
PlosOne0053	Y	Y	Y	F	Pos	MTB Not Detected	29	1	1	less 48hrs	0		more 48hrs	more 28days	Y	Y	Y	Y	Y	Female	Pos	Neg		29	1	1	less 48hrs	0		more 48hrs	more 28days	No
PlosOne0054	Y	Y	Y	F	Pos	MTB Not Detected	23	0	1	less 48hrs	0		more 48hrs	more 28days	Y	Y	Y	Y	Y	Female	Pos	Neg		23	0	1	more 48hrs	0		more 48hrs	more 28days	Results
PlosOne0055	Y	Y	Y	M	Pos	MTB Not Detected	37	0	1	less 48hrs	0		more 48hrs	more 28days	Y	Y	Y	Y	Y	Male	Pos	Neg		37	0	1	less 48hrs	0		more 48hrs	more 28days	Results
PlosOne0056	Y	Y	Y	M	Pos	MTB Not Detected	33	0	1	less 48hrs	0		more 48hrs	more 28days	Y	Y	Y	Y	Y	Male	Pos	Neg		33	0	1	less 48hrs	0		more 48hrs	more 28days	Results
PlosOne0057	Y	Y	Y	F	Pos	MTB Not Detected	29	0	1	less 48hrs	0		more 48hrs	more 28days	Y	Y	Y	Y	Y	Female	Pos	Neg		29	0	1	less 48hrs	0		more 48hrs	more 28days	Results
PlosOne0058	Y	Y	Y	F	Pos	MTB Not Detected	24	0	1	less 48hrs	0		more 48hrs	more 28days	Y	Y	Y	Y	Y	Female	Pos	Neg		24	0	1	less 48hrs	0		more 48hrs	more 28days	Results
PlosOne0059	Y	Y	Y	F	Pos	MTB Not Detected	22	0	1	less 48hrs	0		more 48hrs	more 28days	Y	Y	Y	Y	Y	Female	Pos	Neg		22	0	1	more 48hrs	0		more 48hrs	more 28days	Results
PlosOne0060	Y	Y	Y	F	Pos	MTB Not Detected	23	0	1	less 48hrs	0		more 48hrs	more 28days	Y	Y	Y	Y	Y	Female	Pos	Neg		23	0	1	less 48hrs	0		more 48hrs	more 28days	Results
PlosOne0061	Y	Y	Y	M	Pos	MTB Not Detected	29	0	1	less 48hrs	0		more 48hrs	more 28days	Y	Y	Y	Y	Y	Male	Pos	Neg		29	0	1	less 48hrs	0		more 48hrs	more 28days	No
PlosOne0062	Y	Y	Y	F	Pos	MTB Not Detected	31	0	1	less 48hrs	0		more 48hrs	more 28days	Y	Y	Y	Y	Y	Female	Pos	Neg		31	0	1	less 48hrs	0		more 48hrs	more 28days	Results
PlosOne0063	Y	Y	Y	F	Pos	MTB Not Detected	28	1	1	less 48hrs	0		more 48hrs	more 28days	Y	Y	Y	Y	Y	Female	Pos	Neg		28	1	1	less 48hrs	0		more 48hrs	more 28days	No
PlosOne0064	Y	Y	Y	M	Pos	MTB Pos RIF Sensitive	41	0	1	less 48hrs	1	1	less 48hrs	less 28days	Y	Y	Y	Y	Y	Male	Pos	Detected		41	0	1	less 48hrs	1	0	less 48hrs	less 28days	Results
PlosOne0065	Y	Y	Y	M	Pos	MTB Not Detected	30	0	1	less 48hrs	0		more 48hrs	more 28days	Y	Y	Y	Y	Y	Male	Pos	Neg		30	0	1	more 48hrs	0		more 48hrs	more 28days	Results
PlosOne0066	Y	Y	Y	M	Pos	MTB Not Detected	38	0	1	less 48hrs	0		more 48hrs	more 28days	Y	Y	Y	Y	Y	Male	Pos	Neg		38	0	1	less 48hrs	0		more 48hrs	more 28days	Results
PlosOne0067	Y	Y	Y	M	Pos	MTB Not Detected	36	0	1	less 48hrs	0		more 48hrs	more 28days	Y	Y	Y	Y	Y	Male	Pos	Neg		36	0	1	less 48hrs	0		more 48hrs	more 28days	No
PlosOne0068	Y	Y	Y	M	Pos	MTB Not Detected	28	0	1	less 48hrs	0		more 48hrs	more 28days	Y	Y	Y	Y	Y	Male	Pos	Neg		28	0	1	less 48hrs	0		more 48hrs	more 28days	No
PlosOne0069	Y	Y	Y	M	Neg	MTB Pos RIF Sensitive	18	0	1	less 48hrs	1	1	less 48hrs	less 28days	Y	Y	Y	Y	Y	Male	Neg	Detected	Pos+++	18	0	1	less 48hrs	1	1	less 48hrs	less 28days	Results
PlosOne0070	Y	Y	Y	F	Pos	MTB Not Detected	31	0	1	less 48hrs	0		more 48hrs	more 28days	Y	Y	Y	Y	Y	Female	Pos	Neg		31	0	1	more 48hrs	0		more 48hrs	more 28days	Results
PlosOne0071	Y	Y	Y	F	Pos	MTB Not Detected	35	0	1	less 48hrs	0		more 48hrs	more 28days	Y	Y	Y	Y	Y	Female	Pos	Neg		35	0	1	less 48hrs	0		more 48hrs	more 28days	Results
PlosOne0072	Y	Y	Y	M	Neg	MTB Not Detected	28	0	1	less 48hrs	0		more 48hrs	more 28days	Y	Y	Y	Y	Y	Male	Neg	Neg		28	0	1	more 48hrs	0		more 48hrs	more 28days	Results
PlosOne0073	Y	Y	Y	F	Pos	MTB Not Detected	31	0	1	less 48hrs	0		more 48hrs	more 28days	Y	Y	Y	Y	Y	Female	Pos	Neg		31	0	1	more 48hrs	0		more 48hrs	more 28days	Results
PlosOne0074	Y	Y	Y	F	Pos	MTB Not Detected	31	0	1	less 48hrs	0		more 48hrs	more 28days	Y	Y	Y	Y	Y	Female	Pos	Neg		30	0	1	less 48hrs	0		more 48hrs	more 28days	Results
PlosOne0075	Y	Y	Y	M	Pos	MTB Not Detected	42	0	1	less 48hrs	0		more 48hrs	more 28days	Y	Y	Y	Y	Y	Male	Pos	Neg		42	0	1	less 48hrs	0		more 48hrs	more 28days	Results
PlosOne0076	Y	Y	Y	M	Pos	MTB Pos RIF Sensitive	44	0	1	less 48hrs	1	1	more 48hrs	less 28days	Y	Y	Y	Y	Y	Male	Pos	Detected	Neg	44	0	1	less 48hrs	1	1	more 48hrs	less 28days	Results
PlosOne0077	Y	Y	Y	F	Pos	MTB Not Detected	33	0	1	less 48hrs	0		more 48hrs	more 28days	Y	Y	Y	Y	Y	Female	Pos	Neg		33	0	1	less 48hrs	0		more 48hrs	more 28days	Results
PlosOne0078	Y	Y	Y	F	Pos	MTB Not Detected	53	0	1	less 48hrs	0		more 48hrs	more 28days	Y	Y	Y	Y	Y	Female	Pos	Neg		53	0	1	less 48hrs	0		more 48hrs	more 28days	Results
PlosOne0079	Y	Y	Y	F	Pos	MTB Not Detected	32	0	1	less 48hrs	0		more 48hrs	more 28days	Y	Y	Y	Y	Y	Female	Pos	Neg		32	0	1	less 48hrs	0		more 48hrs	more 28days	Results
PlosOne0080	Y	Y	Y	M	Pos	MTB Not Detected	27	0	1	less 48hrs	0		more 48hrs	more 28days	Y	Y	Y	Y	Y	Male	Pos	Neg		27	0	1	less 48hrs	0		more 48hrs	more 28days	No
PlosOne0081	Y	Y	Y	M	Pos	MTB Pos RIF Sensitive	30	0	1	less 48hrs	1	1	more 48hrs	less 28days	Y	Y	Y	Y	Y	Male	Pos	Detected		29	0	1	more 48hrs	1	0	more 48hrs	less 28days	Results
PlosOne0082	Y	Y	Y	M	Unk	MTB Not Detected	33	0	1	less 48hrs	0		more 48hrs	more 28days	Y	Y	Y	Y	Y	Male	Unk	Neg		33	0	1	more 48hrs	0		more 48hrs	more 28days	Results
PlosOne0083	Y	Y	Y	F	Pos	MTB Not Detected	24	0	1	less 48hrs	0		more 48hrs	more 28days	Y	Y	Y	Y	Y	Female	Pos	Neg		24	0	1	less 48hrs	0		more 48hrs	more 28days	Results
PlosOne0084	Y	Y	Y	F	Pos	MTB Not Detected	24	0	1	less 48hrs	0		more 48hrs	more 28days	Y	Y	Y	Y	Y	Female	Pos	Neg		24	0	1	less 48hrs	0		more 48hrs	more 28days	Results
PlosOne0085	Y	Y	Y	F	Pos	MTB Not Detected	47	0	1	less 48hrs	0		more 48hrs	more 28days	Y	Y	Y	Y	Y	Female	Pos	Neg		47	0	1	less 48hrs	0		more 48hrs	more 28days	Results
PlosOne0086	Y	Y	Y	M	Pos		24	1	0	more 48hrs	0		more 48hrs	more 28days	Y	Y	Y	Y	Y	Male	Pos	Detected		24	1	1	less 48hrs	1	0	more 48hrs	more 28days	No
PlosOne0087	Y	Y	Y	M	Pos	MTB Not Detected	28	0	1	less 48hrs	0		more 48hrs	more 28days	Y	Y	Y	Y	Y	Male	Pos	Neg		28	0	1	less 48hrs	0		more 48hrs	more 28days	Results
PlosOne0088	Y	Y	Y	F	Pos	MTB Not Detected	29	0	1	less 48hrs	0		more 48hrs	more 28days	Y	Y	Y	Y	Y	Male	Pos	Neg		29	0	1	less 48hrs	0		more 48hrs	more 28days	Results
PlosOne0089	Y	Y	Y	F	Pos	MTB Not Detected	31	0	1	less 48hrs	0		more 48hrs	more 28days	Y	Y	Y	Y	Y	Female	Pos	Neg		31	0	1	less 48hrs	0		more 48hrs	more 28days	Results
PlosOne0090	Y	Y	Y	F	Pos	MTB Not Detected	43	0	1	less 48hrs	0		more 48hrs	more 28days	Y	Y	Y	Y	Y	Female	Pos	Neg		43	0	1	less 48hrs	0		more 48hrs	more 28days	Results
PlosOne0091	Y	Y	Y	M	Pos	MTB Not Detected	28	0	1	less 48hrs	0		more 48hrs	more 28days	Y	Y	Y	Y	Y	Male	Pos	Neg		28	0	1	less 48hrs	0		more 48hrs	more 28days	Results
PlosOne0092	Y	Y	Y	M	Pos	MTB Not Detected	36	0	1	less 48hrs	0		more 48hrs	more 28days	Y	Y	Y	Y	Y	Male	Pos	Neg		36	0	1	less 48hrs	0		more 48hrs	more 28days	Results
PlosOne0093	Y	Y	Y	M	Pos	MTB Not Detected	24	0	1	less 48hrs	0		more 48hrs	more 28days	Y	Y	Y	Y	Y	Male	Pos	Neg		24	0	1	less 48hrs	0		more 48hrs	more 28days	Results
PlosOne0094	Y	Y	Y	F	Pos	MTB Not Detected	26	0	1	less 48hrs	0		more 48hrs	more 28days	Y	Y	Y	Y	Y	Female	Pos	Neg		26	0	1	less 48hrs	0		more 48hrs	more 28days	Results
PlosOne0095	Y	Y	Y	M	Pos	MTB Not Detected	38	0	1	less 48hrs	0		more 48hrs	more 28days	Y	Y	Y	Y	Y	Male	Pos	Neg		38	0	1	less 48hrs	0		more 48hrs	more 28days	Results
PlosOne0096	Y	Y	Y	F	Pos	MTB Not Detected	29	0	1	less 48hrs	0		more 48hrs	more 28days	Y	Y	Y	Y	Y	Female	Pos	Neg		29	0	1	less 48hrs	0		more 48hrs	more 28days	Results
PlosOne0097	Y	Y	Y	F	Pos	MTB Not Detected	24	0	1	less 48hrs	0		more 48hrs	more 28days	Y	Y	Y	Y	Y	Female	Pos	Neg		24	0	1	less 48hrs	0		more 48hrs	more 28days	Results
PlosOne0098	Y	Y	Y	F	Pos	MTB Not Detected	33	0	1	less 48hrs	0		more 48hrs	more 28days	Y	Y	Y	Y	Y	Female	Pos	Neg		33	0	1	less 48hrs	0		more 48hrs	more 28days	Results
PlosOne0099	Y	Y	Y	F	Pos	MTB Not Detected	29	0	1	less 48hrs	0		more 48hrs	more 28days	Y	Y	Y	Y	Y		Pos	Neg		29	1	1	more 48hrs	0		more 48hrs	more 28days	Results
PlosOne0100	Y	Y	Y	F	Pos	MTB Not Detected	35	0	1	less 48hrs	0		more 48hrs	more 28days	Y	Y	Y	Y	Y		Pos	Neg		35	1	1	more 48hrs	0		more 48hrs	more 28days	Results
PlosOne0101	Y	Y	Y	M	Pos	MTB Not Detected	32	0	1	less 48hrs	0		more 48hrs	more 28days	Y	Y	Y	Y	Y	Male	Pos	Neg		32	0	1	less 48hrs	0		more 48hrs	more 28days	Results
PlosOne0102	Y	Y	Y	F	Pos	MTB Not Detected	21	0	1	less 48hrs	0		more 48hrs	more 28days	Y	Y	Y	Y	Y	Female	Pos	Neg		21	0	1	less 48hrs	0		more 48hrs	more 28days	Results
PlosOne0103	Y	Y	Y	F	Pos	MTB Not Detected	30	0	1	less 48hrs	0		more 48hrs	more 28days	Y	Y	Y	Y	Y	Female	Pos	Neg		30	0	1	more 48hrs	0		more 48hrs	more 28days	Results
PlosOne0104	Y	Y	Y	M	Neg	MTB Not Detected	27	0	1	less 48hrs	0		more 48hrs	more 28days	Y	Y	Y	Y	Y	Male	Neg	Neg		27	0	1	less 48hrs	0		more 48hrs	more 28days	Results
PlosOne0105	Y	Y	Y	M	Pos		33	0	0	more 48hrs	0		more 48hrs	more 28days	Y	Y	Y	Y	Y	Male	Pos	Neg		33	1	1	less 48hrs	0		more 48hrs	more 28days	No
PlosOne0106	Y	Y	Y	M	Pos	MTB Not Detected	32	1	1	less 48hrs	0		more 48hrs	more 28days	Y	Y	Y	Y	Y	Male	Pos	Neg		32	0	1	less 48hrs	0		more 48hrs	more 28days	No
PlosOne0107	Y	Y	Y	M	Pos	MTB Not Detected	29	0	1	less 48hrs	0		more 48hrs	more 28days	Y	Y	Y	Y	Y	Male	Pos	Neg		29	0	1	less 48hrs	0		more 48hrs	more 28days	Results
PlosOne0108	Y	Y	Y	F	Pos		24	0	0	more 48hrs	0		more 48hrs	more 28days	Y	Y	Y	Y	Y	Female	Pos	Neg		24	0	1	less 48hrs	0		more 48hrs	more 28days	Results
PlosOne0109	Y	Y	Y	F	Pos	Insufficient Specimen	24	1	1	less 48hrs	0		more 48hrs	more 28days	Y	Y	Y	Y	Y	Female	Pos	Insufficient		24	1	1	less 48hrs	0		more 48hrs	more 28days	No
PlosOne0110	Y	Y	Y	F	Pos	MTB Not Detected	29	0	1	less 48hrs	0		more 48hrs	more 28days	Y	Y	Y	Y	Y	Female	Pos	Neg		29	0	1	less 48hrs	0		more 48hrs	more 28days	Results
PlosOne0111	Y	Y	Y	F	Pos	MTB Not Detected	21	0	1	less 48hrs	0		more 48hrs	more 28days	Y	Y	Y	Y	Y	Female	Pos	Neg		21	0	1	less 48hrs	0		more 48hrs	more 28days	Results
PlosOne0112	Y	Y	Y	F	Pos	MTB Not Detected	24	0	1	less 48hrs	0		more 48hrs	more 28days	Y	Y	Y	Y	Y	Female	Pos	Neg		24	0	1	less 48hrs	0		more 48hrs	more 28days	Results
PlosOne0113	Y	Y	Y	F	Pos		22	0	0	more 48hrs	0		more 48hrs	more 28days	Y	Y	Y	Y	Y	Female	Pos	Neg		22	0	1	less 48hrs	0		more 48hrs	more 28days	Results
PlosOne0114	Y	Y	Y	M	Pos		26	0	0	more 48hrs	0		more 48hrs	more 28days	Y	Y	Y	Y	Y	Male	Pos	Neg		26	0	1	less 48hrs	0		more 48hrs	more 28days	Results
PlosOne0115	Y	Y	Y	M	Pos	MTB Not Detected	53	0	1	less 48hrs	0		more 48hrs	more 28days	Y	Y	Y	Y	Y	Male	Pos	Neg		53	0	1	less 48hrs	0		more 48hrs	more 28days	Results
PlosOne0116	Y	Y	Y	F	Pos	MTB Not Detected	29	0	1	less 48hrs	0		more 48hrs	more 28days	Y	Y	Y	Y	Y	Female	Pos	Neg		30	0	1	less 48hrs	0		more 48hrs	more 28days	Results
PlosOne0117	Y	Y	Y	M	Pos	MTB Not Detected	48	0	1	less 48hrs	0		more 48hrs	more 28days	Y	Y	Y	Y	Y	Male	Pos	Neg		48	0	1	less 48hrs	0		more 48hrs	more 28days	Results
PlosOne0118	Y	Y	Y	M	Pos	MTB Not Detected	27	0	1	less 48hrs	0		more 48hrs	more 28days	Y	Y	Y	Y	Y	Male	Pos	Neg		27	0	1	more 48hrs	0		more 48hrs	more 28days	Results
PlosOne0119	Y	Y	Y	F	Pos	MTB Not Detected	26	0	1	less 48hrs	0		more 48hrs	more 28days	Y	Y	Y	Y	Y	Female	Pos			26	0	0	more 48hrs	0		more 48hrs	more 28days	Results
PlosOne0120	Y	Y	Y	M	Pos	MTB Not Detected	40	0	1	less 48hrs	0		more 48hrs	more 28days	Y	Y	Y	Y	Y	Male	Pos	Neg		40	0	1	less 48hrs	0		more 48hrs	more 28days	Results
PlosOne0121	Y	Y	Y	F	Pos	MTB Not Detected	32	0	1	less 48hrs	0		more 48hrs	more 28days	Y	Y	Y	Y	Y	Male	Pos	Neg		32	0	1	less 48hrs	0		more 48hrs	more 28days	Results
PlosOne0122	Y	Y	Y	F	Pos	MTB Not Detected	23	0	1	less 48hrs	0		more 48hrs	more 28days	Y	Y	Y	Y	Y	Female	Pos	Neg		21	0	1	more 48hrs	0		more 48hrs	more 28days	Results
PlosOne0123	Y	Y	Y	F	Pos	MTB Not Detected	24	0	1	less 48hrs	0		more 48hrs	more 28days	Y	Y	Y	Y	Y	Female	Pos	Neg		24	0	1	less 48hrs	0		more 48hrs	more 28days	Results
PlosOne0124	Y	Y	Y	F	Pos	MTB Not Detected	19	0	1	less 48hrs	0		more 48hrs	more 28days	Y	Y	Y	Y	Y	Female	Pos	Neg		19	0	1	more 48hrs	0		more 48hrs	more 28days	Results
PlosOne0125	Y	Y	Y	M	Neg	MTB Pos RIF Sensitive	28	0	1	less 48hrs	1	1	less 48hrs	less 28days	Y	Y	Y	Y	Y	Male	Neg	Detected		28	0	1	less 48hrs	1	0	less 48hrs	less 28days	Results
PlosOne0126	Y	Y	Y	F	Pos	MTB Not Detected	37	0	1	less 48hrs	0		more 48hrs	more 28days	Y	Y	Y	Y	Y	Female	Pos	Neg		37	0	1	less 48hrs	0		more 48hrs	more 28days	Results
PlosOne0127	Y	Y	Y	M	Unk	MTB Not Detected	33	0	1	less 48hrs	0		more 48hrs	more 28days	Y	Y	Y	Y	Y	Male	Unk	Neg		33	0	1	more 48hrs	0		more 48hrs	more 28days	Results
PlosOne0128	Y	Y	Y	M	Pos	MTB Pos RIF Sensitive	31	0	1	less 48hrs	1	1	more 48hrs	less 28days	Y	Y	Y	Y	Y	Male	Pos	Detected	Pos+	31	0	1	more 48hrs	1	1	more 48hrs	less 28days	Results
PlosOne0129	Y	Y	Y	F	Pos	MTB Not Detected	34	0	1	less 48hrs	0		more 48hrs	more 28days	Y	Y	Y	Y	Y	Female	Pos	Neg		34	0	1	less 48hrs	0		more 48hrs	more 28days	Results
PlosOne0130	Y	Y	Y	M	Unk	MTB Not Detected	39	0	1	less 48hrs	0		more 48hrs	more 28days	Y	Y	Y	Y	Y	Male	Unk	Neg		39	0	1	more 48hrs	0		more 48hrs	more 28days	Results
PlosOne0131	Y	Y	Y	F	Pos	MTB Not Detected	25	0	1	less 48hrs	0		more 48hrs	more 28days	Y	Y	Y	Y	Y	Female	Pos	Neg		25	0	1	less 48hrs	0		more 48hrs	more 28days	Results
PlosOne0132	Y	Y	Y	F	Pos	MTB Not Detected	32	0	1	less 48hrs	0		more 48hrs	more 28days	Y	Y	Y	Y	Y	Female	Pos	Neg		32	0	1	less 48hrs	0		more 48hrs	more 28days	Results
PlosOne0133	Y	Y	Y	F	Neg	MTB Not Detected	33	0	1	less 48hrs	0		more 48hrs	more 28days	Y	Y	Y	Y	Y	Female	Neg	Neg		33	0	1	more 48hrs	0		more 48hrs	more 28days	Results
PlosOne0134	Y	Y	Y	F	Pos	MTB Not Detected	30	0	1	less 48hrs	0		more 48hrs	more 28days	Y	Y	Y	Y	Y	Female	Pos	Neg		30	0	1	more 48hrs	0		more 48hrs	more 28days	Results
PlosOne0135	Y	Y	Y	F	Neg	MTB Pos RIF Sensitive	33	1	1	less 48hrs	1	1	more 48hrs	less 28days	Y	Y	Y	Y	Y	Female	Pos	Detected	Pos+++	33	1	1	more 48hrs	1	1	more 48hrs	less 28days	No
PlosOne0136	Y	Y	Y	F	Pos	MTB Pos RIF Sensitive	30	0	1	less 48hrs	1	1	more 48hrs	less 28days	Y	Y	Y	Y	Y	Female	Pos	Detected		30	0	1	less 48hrs	1	0	more 48hrs	less 28days	Results
PlosOne0137	Y	Y	Y	F	Pos	MTB Not Detected	31	0	1	less 48hrs	0		more 48hrs	more 28days	Y	Y	Y	Y	Y	Female	Pos	Neg		31	0	1	less 48hrs	0		more 48hrs	more 28days	Results
PlosOne0138	Y	Y	Y	M	Pos	MTB Not Detected	24	0	1	less 48hrs	0		more 48hrs	more 28days	Y	Y	Y	Y	Y	Male	Pos	Neg		24	0	1	less 48hrs	0		more 48hrs	more 28days	Results
PlosOne0139	Y	Y	Y	F	Pos	MTB Not Detected	25	0	1	less 48hrs	0		more 48hrs	more 28days	Y	Y	Y	Y	Y	Female	Pos	Neg		25	0	1	more 48hrs	0		more 48hrs	more 28days	Results
PlosOne0140	Y	Y	Y	M	Pos	MTB Not Detected	20	0	1	less 48hrs	0		more 48hrs	more 28days	Y	Y	Y	Y	Y	Male	Pos	Neg		20	0	1	less 48hrs	0		more 48hrs	more 28days	Results
PlosOne0141	Y	Y	Y	M	Pos	MTB Not Detected	62	0	1	less 48hrs	0		more 48hrs	more 28days	Y	Y	Y	Y	Y	Male	Pos	Neg		62	0	1	less 48hrs	0		more 48hrs	more 28days	No
PlosOne0142	Y	Y	Y	F	Pos	MTB Not Detected	39	0	1	less 48hrs	0		more 48hrs	more 28days	Y	Y	Y	Y	Y	Female	Pos			39	0	0	more 48hrs	0		more 48hrs	more 28days	Results
PlosOne0143	Y	Y	Y	F	Pos	MTB Not Detected	25	0	1	less 48hrs	0		more 48hrs	more 28days	Y	Y	Y	Y	Y	Female	Pos	Neg		25	0	1	less 48hrs	0		more 48hrs	more 28days	Results
PlosOne0144	Y	Y	Y	M	Pos	MTB Not Detected	39	0	1	less 48hrs	0		more 48hrs	more 28days	Y	Y	Y	Y	Y	Female	Pos	Neg		33	0	1	more 48hrs	0		more 48hrs	more 28days	Results
PlosOne0145	Y	Y	Y	F	Pos	MTB Not Detected	24	0	1	less 48hrs	0		more 48hrs	more 28days	Y	Y	Y	Y	Y	Female	Pos	Neg		24	0	1	less 48hrs	0		more 48hrs	more 28days	Results
PlosOne0146	Y	Y	Y	M	Pos	MTB Not Detected	30	0	1	less 48hrs	0		more 48hrs	more 28days	Y	Y	Y	Y	Y	Male	Pos	Neg		115	0	1	less 48hrs	0		more 48hrs	more 28days	Results
PlosOne0147	Y	Y	Y	M	Pos	MTB Not Detected	33	0	1	less 48hrs	0		more 48hrs	more 28days	Y	Y	Y	Y	Y	Male	Pos	Neg		33	0	1	less 48hrs	0		more 48hrs	more 28days	Results
PlosOne0148	Y	Y	Y	M	Pos	MTB Not Detected	39	0	1	less 48hrs	0		more 48hrs	more 28days	Y	Y	Y	Y	Y	Male	Pos	Neg		39	0	1	less 48hrs	0		more 48hrs	more 28days	Results
PlosOne0149	Y	Y	Y	M	Pos	MTB Not Detected	47	0	1	less 48hrs	0		more 48hrs	more 28days	Y	Y	Y	Y	Y	Male	Neg	Neg		47	0	1	less 48hrs	0		more 48hrs	more 28days	Results
PlosOne0150	Y	Y	Y	M	Pos	MTB Pos RIF Sensitive	39	1	1	less 48hrs	1	0	more 48hrs	more 28days	Y	Y	Y	Y	Y	Male	Unk	Detected		39	1	1	less 48hrs	1	0	more 48hrs	more 28days	No
PlosOne0151	Y	Y	Y	F	Pos	MTB Not Detected	44	0	1	less 48hrs	0		more 48hrs	more 28days	Y	Y	Y	Y	Y	Female	Pos	Neg		44	0	1	less 48hrs	0		more 48hrs	more 28days	Results
PlosOne0152	Y	Y	Y	F	Pos	MTB Not Detected	51	1	1	less 48hrs	0		more 48hrs	more 28days	Y	Y	Y	Y	Y	Female	Pos	Neg		51	1	1	less 48hrs	0		more 48hrs	more 28days	No
PlosOne0153	Y	Y	Y	F	Unk	MTB Not Detected	33	0	1	less 48hrs	0		more 48hrs	more 28days	Y	Y	Y	Y	Y	Female	Unk	Neg		33	0	1	less 48hrs	0		more 48hrs	more 28days	Results
PlosOne0154	Y	Y	Y	F	Unk	MTB Not Detected	27	0	1	less 48hrs	0		more 48hrs	more 28days	Y	Y	Y	Y	Y	Female	Unk	Neg		27	0	1	less 48hrs	0		more 48hrs	more 28days	Results
PlosOne0155	Y	Y	Y	M	Pos	MTB Pos RIF Sensitive	36	0	1	less 48hrs	1	1	less 48hrs	less 28days	Y	Y	Y	Y	Y	Male	Pos	Detected	Neg	36	0	1	less 48hrs	1	1	less 48hrs	less 28days	Results
PlosOne0156	Y	Y	Y	F	Pos	MTB Not Detected	19	1	1	less 48hrs	0		more 48hrs	more 28days	Y	Y	Y	Y	Y	Female	Pos	Neg		19	1	1	less 48hrs	0		more 48hrs	more 28days	No
PlosOne0157	Y	Y	Y	F	Pos	MTB Not Detected	40	0	1	less 48hrs	0		more 48hrs	more 28days	Y	Y	Y	Y	Y	Female	Pos	Neg		40	0	1	less 48hrs	0		more 48hrs	more 28days	Results
PlosOne0158	Y	Y	Y	F	Pos	MTB Not Detected	41	0	1	less 48hrs	0		more 48hrs	more 28days	Y	Y	Y	Y	Y	Female	Pos	Neg		41	0	1	less 48hrs	0		more 48hrs	more 28days	Results
PlosOne0159	Y	Y	Y	M	Pos	MTB Not Detected	35	0	1	less 48hrs	0		more 48hrs	more 28days	Y	Y	Y	Y	Y	Male	Pos	Neg		35	0	1	less 48hrs	0		more 48hrs	more 28days	Results
PlosOne0160	Y	Y	Y	M	Pos	MTB Not Detected	24	0	1	less 48hrs	0		more 48hrs	more 28days	Y	Y	Y	Y	Y	Male	Pos	Neg		24	0	1	less 48hrs	0		more 48hrs	more 28days	Results
PlosOne0161	Y	Y	Y	F	Pos	Invalid Result	29	0	1	less 48hrs	0		more 48hrs	more 28days	Y	Y	Y	Y	Y	Female	Pos	Neg		29	0	1	less 48hrs	0		more 48hrs	more 28days	Results
PlosOne0162	Y	Y	Y	F	Unk	MTB Not Detected	34	0	1	less 48hrs	0		more 48hrs	more 28days	Y	Y	Y	Y	Y	Female	Unk	Neg		34	0	1	less 48hrs	0		more 48hrs	more 28days	Results
PlosOne0163	Y	Y	Y	M	Pos	MTB Not Detected	37	0	1	less 48hrs	0		more 48hrs	more 28days	Y	Y	Y	Y	Y	Male	Pos	Neg		37	0	1	less 48hrs	0		more 48hrs	more 28days	Results
PlosOne0164	Y	Y	Y	F	Pos	MTB Not Detected	29	0	1	less 48hrs	0		more 48hrs	more 28days	Y	Y	Y	Y	Y	Female	Pos	Neg		29	0	1	less 48hrs	0		more 48hrs	more 28days	Results
PlosOne0165	Y	Y	Y	F	Pos	MTB Not Detected	28	0	1	less 48hrs	0		more 48hrs	more 28days	Y	Y	Y	Y	Y	Female	Pos	Neg		28	0	1	less 48hrs	0		more 48hrs	more 28days	Results
PlosOne0166	Y	Y	Y	M	Neg		23	0	0	more 48hrs	0		more 48hrs	more 28days	Y	Y	Y	Y	Y	Male	Neg	Neg		23	0	1	less 48hrs	0		more 48hrs	more 28days	Results
PlosOne0167	Y	Y	Y	F	Pos	MTB Not Detected	21	0	1	less 48hrs	0		more 48hrs	more 28days	Y	Y	Y	Y	Y	Female	Pos	Neg		21	0	1	more 48hrs	0		more 48hrs	more 28days	Results
PlosOne0168	Y	Y	Y	F	Pos	MTB Pos RIF Sensitive	45	0	1	less 48hrs	1	1	more 48hrs	less 28days	Y	Y	Y	Y	Y	Female	Pos	Detected	Pos+	45	0	1	less 48hrs	1	1	more 48hrs	less 28days	No
PlosOne0169	Y	Y	Y	M	Pos	MTB Not Detected	31	0	1	less 48hrs	0		more 48hrs	more 28days	Y	Y	Y	Y	Y	Male	Pos	Neg		31	0	1	less 48hrs	0		more 48hrs	more 28days	Results
PlosOne0170	Y	Y	Y	F	Pos	MTB Not Detected	24	0	1	less 48hrs	0		more 48hrs	more 28days	Y	Y	Y	Y	Y	Female	Pos	Neg		24	0	1	less 48hrs	0		more 48hrs	more 28days	Results
PlosOne0171	Y	Y	Y	M	Pos	MTB Not Detected	21	0	1	less 48hrs	0		more 48hrs	more 28days	Y	Y	Y	Y	Y	Female	Pos	Neg		21	0	1	less 48hrs	0		more 48hrs	more 28days	Results
PlosOne0172	Y	Y	Y	F	Pos	MTB Not Detected	32	0	1	less 48hrs	0		more 48hrs	more 28days	Y	Y	Y	Y	Y	Female	Pos	Neg		32	0	1	less 48hrs	0		more 48hrs	more 28days	Results
PlosOne0173	Y	Y	Y	F	Pos	MTB Not Detected	32	0	1	less 48hrs	0		more 48hrs	more 28days	Y	Y	Y	Y	Y	Female	Pos	Neg		32	0	1	less 48hrs	0		more 48hrs	more 28days	Results
PlosOne0174	Y	Y	Y	M	Pos	MTB Not Detected	48	0	1	less 48hrs	0		more 48hrs	more 28days	Y	Y	Y	Y	Y	Male	Pos	Neg		48	0	1	less 48hrs	0		more 48hrs	more 28days	No
PlosOne0175	Y	Y	Y	M	Neg	MTB Not Detected	20	0	1	less 48hrs	0		more 48hrs	more 28days	Y	Y	Y	Y	Y	Male	Neg	Neg		20	0	1	less 48hrs	0		more 48hrs	more 28days	Results
PlosOne0176	Y	Y	Y	F	Pos	MTB Not Detected	21	0	1	less 48hrs	0		more 48hrs	more 28days	Y	Y	Y	Y	Y	Female	Pos	Neg		21	0	1	less 48hrs	0		more 48hrs	more 28days	Results
PlosOne0177	Y	Y	Y	M	Pos	MTB Pos RIF Sensitive	38	0	1	less 48hrs	1	1	less 48hrs	less 28days	Y	Y	Y	Y	Y	Male	Pos	Detected		38	0	1	less 48hrs	1	0	less 48hrs	less 28days	Results
PlosOne0178	Y	Y	Y	F	Pos	MTB Not Detected	22	0	1	less 48hrs	0		more 48hrs	more 28days	Y	Y	Y	Y	Y	Female	Pos			22	0	0	more 48hrs	0		more 48hrs	more 28days	Results
PlosOne0179	Y	Y	Y	F	Unk	MTB Not Detected	26	0	1	less 48hrs	0		more 48hrs	more 28days	Y	Y	Y	Y	Y	Female		Neg		26	0	1	less 48hrs	0		more 48hrs	more 28days	Results
PlosOne0180	Y	Y	Y	M	Neg	MTB Not Detected	62	0	1	less 48hrs	0		more 48hrs	more 28days	Y	Y	Y	Y	Y	Female	Pos	Neg		62	0	1	more 48hrs	0		more 48hrs	more 28days	No
PlosOne0181	Y	Y	Y	F	Pos	MTB Not Detected	53	1	1	less 48hrs	0		more 48hrs	more 28days	Y	Y	Y	Y	Y	Female	Pos	Neg		53	0	1	less 48hrs	0		more 48hrs	more 28days	No
PlosOne0182	Y	Y	Y	F	Pos	MTB Not Detected	21	1	1	less 48hrs	0		more 48hrs	more 28days	Y	Y	Y	Y	Y	Female	Pos	Neg		21	0	1	less 48hrs	0		more 48hrs	more 28days	No
PlosOne0183	Y	Y	Y	M	Pos	MTB Not Detected	31	0	1	less 48hrs	0		more 48hrs	more 28days	Y	Y	Y	Y	Y	Male	Pos	Neg		31	0	1	less 48hrs	0		more 48hrs	more 28days	Results
PlosOne0184	Y	Y	Y	M	Pos	MTB Not Detected	39	0	1	less 48hrs	0		more 48hrs	more 28days	Y	Y	Y	Y	Y	Male	Pos	Neg		39	0	1	less 48hrs	0		more 48hrs	more 28days	Results
PlosOne0185	Y	Y	Y	M	Pos	MTB Not Detected	46	0	1	less 48hrs	0		more 48hrs	more 28days	Y	Y	Y	Y	Y	Male	Pos	Neg		46	0	1	less 48hrs	0		more 48hrs	more 28days	Results
PlosOne0186	Y	Y	Y	M	Pos	MTB Not Detected	27	0	1	less 48hrs	0		more 48hrs	more 28days	Y	Y	Y	Y	Y	Male	Pos	Neg		27	0	1	less 48hrs	0		more 48hrs	more 28days	Results
PlosOne0187	Y	Y	Y	F	Pos	MTB Not Detected	21	0	1	less 48hrs	0		more 48hrs	more 28days	Y	Y	Y	Y	Y	Female	Pos			21	0	0	more 48hrs	0		more 48hrs	more 28days	Results
PlosOne0188	Y	Y	Y	M	Pos	MTB Not Detected	28	0	1	less 48hrs	0		more 48hrs	more 28days	Y	Y	Y	Y	Y	Male	Pos	Neg		28	0	1	less 48hrs	0		more 48hrs	more 28days	Results
PlosOne0189	Y	Y	Y	M	Pos	MTB Not Detected	42	0	1	less 48hrs	0		more 48hrs	more 28days	Y	Y	Y	Y	Y	Male	Pos	Neg		42	0	1	less 48hrs	0		more 48hrs	more 28days	Results
PlosOne0190	Y	Y	Y	M	Pos	MTB Not Detected	38	0	1	less 48hrs	0		more 48hrs	more 28days	Y	Y	Y	Y	Y	Male	Pos	Neg		38	0	1	less 48hrs	0		more 48hrs	more 28days	Results
PlosOne0191	Y	Y	Y	F	Pos	MTB Not Detected	33	0	1	less 48hrs	0		more 48hrs	more 28days	Y	Y	Y	Y	Y	Female	Pos	Neg		32	0	1	less 48hrs	0		more 48hrs	more 28days	Results
PlosOne0192	Y	Y	Y	F	Pos	MTB Not Detected	29	0	1	less 48hrs	0		more 48hrs	more 28days	Y	Y	Y	Y	Y	Female	Pos			29	0	0	more 48hrs	0		more 48hrs	more 28days	Results
PlosOne0193	Y	Y	Y	F	Pos	MTB Not Detected	31	0	1	less 48hrs	0		more 48hrs	more 28days	Y	Y	Y	Y	Y	Female	Pos	Neg		31	0	1	less 48hrs	0		more 48hrs	more 28days	Results
PlosOne0194	Y	Y	Y	F	Pos	MTB Not Detected	33	0	1	less 48hrs	0		more 48hrs	more 28days	Y	Y	Y	Y	Y	Female	Pos	Neg		33	0	1	less 48hrs	0		more 48hrs	more 28days	Results
PlosOne0195	Y	Y	Y	F	Pos	MTB Pos RIF Sensitive	44	0	1	less 48hrs	1	1	less 48hrs	less 28days	Y	Y	Y	Y	Y	Female	Pos	Detected	Pos++	44	0	1	less 48hrs	1	1	less 48hrs	less 28days	Results
PlosOne0196	Y	Y	Y	M	Unk	MTB Not Detected	28	0	1	less 48hrs	0		more 48hrs	more 28days	Y	Y	Y	Y	Y	Male	Unk	Neg		28	0	1	less 48hrs	0		more 48hrs	more 28days	Results
PlosOne0197	Y	Y	Y	F	Pos	MTB Not Detected	30	0	1	less 48hrs	0		more 48hrs	more 28days	Y	Y	Y	Y	Y	Female	Pos	Neg		30	0	1	less 48hrs	0		more 48hrs	more 28days	Results
PlosOne0198	Y	Y	Y	F	Pos	MTB Not Detected	29	0	1	less 48hrs	0		more 48hrs	more 28days	Y	Y	Y	Y	Y	Female	Pos	Neg		29	0	1	less 48hrs	0		more 48hrs	more 28days	Results
PlosOne0199	Y	Y	Y	F	Pos	MTB Not Detected	62	0	1	less 48hrs	0		more 48hrs	more 28days	Y	Y	Y	Y	Y	Female	Pos	Neg		62	0	1	less 48hrs	0		more 48hrs	more 28days	Results
PlosOne0200	Y	Y	Y	F	Neg	MTB Pos RIF Sensitive	27	0	1	less 48hrs	1	1	less 48hrs	less 28days	Y	Y	Y	Y	Y	Female	Neg	Detected	Neg	27	0	1	less 48hrs	1	1	less 48hrs	less 28days	Results
PlosOne0201	Y	Y	Y	M	Pos	MTB Not Detected	40	0	1	less 48hrs	0		more 48hrs	more 28days	Y	Y	Y	Y	Y	Male	Pos	Neg		44	0	1	less 48hrs	0		more 48hrs	more 28days	Results
PlosOne0202	Y	Y	Y	M	Unk	MTB Not Detected	28	0	1	less 48hrs	0		more 48hrs	more 28days	Y	Y	Y	Y	Y	Male	Unk	Neg		28	0	1	more 48hrs	0		more 48hrs	more 28days	Results
PlosOne0203	Y	Y	Y	M	Unk	MTB Not Detected	29	0	1	less 48hrs	0		more 48hrs	more 28days	Y	Y	Y	Y	Y	Male	Neg	Neg		29	0	1	less 48hrs	0		more 48hrs	more 28days	Results
PlosOne0204	Y	Y	Y	F	Pos	MTB Not Detected	30	0	1	less 48hrs	0		more 48hrs	more 28days	Y	Y	Y	Y	Y	Female	Pos	Neg		30	0	1	less 48hrs	0		more 48hrs	more 28days	Results
PlosOne0205	Y	Y	Y	F	Pos	MTB Not Detected	32	0	1	less 48hrs	0		more 48hrs	more 28days	Y	Y	Y	Y	Y	Female	Pos	Neg		32	0	1	less 48hrs	0		more 48hrs	more 28days	Results
PlosOne0206	Y	Y	Y	F	Pos	MTB Not Detected	27	0	1	more 48hrs	0		more 48hrs	more 28days	Y	Y	Y	Y	Y	Female	Pos	Neg		27	0	1	more 48hrs	0		more 48hrs	more 28days	Results
PlosOne0207	Y	Y	Y	M	Neg	MTB Not Detected	34	0	1	less 48hrs	0		more 48hrs	more 28days	Y	Y	Y	Y	Y	Male	Neg	Neg		34	0	1	less 48hrs	0		more 48hrs	more 28days	Results
PlosOne0208	Y	Y	Y	F	Pos	MTB Not Detected	31	0	1	less 48hrs	0		more 48hrs	more 28days	Y	Y	Y	Y	Y	Female	Pos	Neg		31	0	1	less 48hrs	0		more 48hrs	more 28days	Results
PlosOne0209	Y	Y	Y	M	Pos	MTB Pos RIF Sensitive	19	0	1	less 48hrs	1	0	more 48hrs	more 28days	Y	Y	Y	Y	Y	Male	Pos	Detected		23	0	1	less 48hrs	1	0	more 48hrs	more 28days	Results
PlosOne0210	Y	Y	Y	F	Pos	MTB Not Detected	39	0	1	less 48hrs	0		more 48hrs	more 28days	Y	Y	Y	Y	Y	Female	Pos	Neg		39	0	1	less 48hrs	0		more 48hrs	more 28days	Results
PlosOne0211	Y	Y	Y	M	Pos	MTB Not Detected	36	0	1	less 48hrs	0		more 48hrs	more 28days	Y	Y	Y	Y	Y	Male	Pos	Neg		36	0	1	less 48hrs	0		more 48hrs	more 28days	Results
PlosOne0212	Y	Y	Y	F	Neg	MTB Not Detected	47	0	1	less 48hrs	0		more 48hrs	more 28days	Y	Y	Y	Y	Y	Female	Unk	Neg		47	0	1	more 48hrs	0		more 48hrs	more 28days	Results
PlosOne0213	Y	Y	Y	F	Pos	MTB Pos RIF Sensitive	36	0	1	less 48hrs	1	1	more 48hrs	less 28days	Y	Y	Y	Y	Y	Female	Pos	Detected		36	0	1	less 48hrs	1	0	more 48hrs	more 28days	Results
PlosOne0214	Y	Y	Y	F	Pos	MTB Not Detected	29	0	1	less 48hrs	0		more 48hrs	more 28days	Y	Y	Y	Y	Y	Female	Pos	Neg		29	0	1	less 48hrs	0		more 48hrs	more 28days	Results
PlosOne0215	Y	Y	Y	M	Neg	MTB Not Detected	26	0	1	less 48hrs	0		more 48hrs	more 28days	Y	Y	Y	Y	Y	Male	Neg	Neg		34	0	1	less 48hrs	0		more 48hrs	more 28days	Results
PlosOne0216	Y	Y	Y	M	Neg	MTB Not Detected	55	0	1	less 48hrs	0		more 48hrs	more 28days	Y	Y	Y	Y	Y	Male	Neg	Neg		55	0	1	less 48hrs	0		more 48hrs	more 28days	Collection
PlosOne0217	Y	Y	Y	F	Pos	MTB Not Detected	31	0	1	less 48hrs	0		more 48hrs	more 28days	Y	Y	Y	Y	Y	Female	Pos	Neg		31	0	1	less 48hrs	0		more 48hrs	more 28days	Results
PlosOne0218	Y	Y	Y	F	Neg	MTB Pos RIF Sensitive	32	0	1	less 48hrs	1	1	more 48hrs	less 28days	Y	Y	Y	Y	Y	Female	Unk	Detected	Pos+++	33	0	1	less 48hrs	1	1	more 48hrs	less 28days	Results
PlosOne0219	Y	Y	Y	F	Pos	MTB Not Detected	35	0	1	less 48hrs	0		more 48hrs	more 28days	Y	Y	Y	Y	Y	Female	Pos	Neg		35	0	1	more 48hrs	0		more 48hrs	more 28days	Results
PlosOne0220	Y	Y	Y	F	Pos	MTB Not Detected	42	0	1	less 48hrs	0		more 48hrs	more 28days	Y	Y	Y	Y	Y	Female	Pos	Neg			1	1	less 48hrs	0		more 48hrs	more 28days	Results
PlosOne0221	Y	Y	Y	M	Neg	MTB Pos RIF Sensitive	43	0	1	less 48hrs	1	1	more 48hrs	less 28days	Y	Y	Y	Y	Y	Male	Neg	Detected		43	0	1	less 48hrs	1	0	more 48hrs	less 28days	Results
PlosOne0222	Y	Y	Y	F	Pos	MTB Not Detected	35	0	1	less 48hrs	0		more 48hrs	more 28days	Y	Y	Y	Y	Y	Female	Pos	Neg		35	0	1	less 48hrs	0		more 48hrs	more 28days	Results
PlosOne0223	Y	Y	Y	F	Pos	MTB Not Detected	42	0	1	less 48hrs	0		more 48hrs	more 28days	Y	Y	Y	Y	Y	Female	Pos	Neg		42	0	1	less 48hrs	0		more 48hrs	more 28days	Results
PlosOne0224	Y	Y	Y	M	Pos	MTB Pos RIF Sensitive	30	0	1	less 48hrs	1	1	more 48hrs	less 28days	Y	Y	Y	Y	Y	Male	Pos	Detected	Pos+	30	0	1	more 48hrs	1	1	more 48hrs	less 28days	Results
PlosOne0225	Y	Y	Y	M	Pos	MTB Not Detected	40	0	1	less 48hrs	0		more 48hrs	more 28days	Y	Y	Y	Y	Y	Male	Pos	Neg		40	1	1	less 48hrs	0		more 48hrs	more 28days	Results
PlosOne0226	Y	Y	Y	F	Pos	MTB Not Detected	32	0	1	less 48hrs	0		more 48hrs	more 28days	Y	Y	Y	Y	Y	Female	Pos	Neg		32	0	1	less 48hrs	0		more 48hrs	more 28days	Results
PlosOne0227	Y	Y	Y	F	Pos	MTB Not Detected	33	0	1	less 48hrs	0		more 48hrs	more 28days	Y	Y	Y	Y	Y	Female	Pos	Neg		33	0	1	less 48hrs	0		more 48hrs	more 28days	Results
PlosOne0228	Y	Y	Y	F	Pos	MTB Not Detected	26	0	1	less 48hrs	0		more 48hrs	more 28days	Y	Y	Y	Y	Y	Female	Pos	Neg		26	0	1	less 48hrs	0		more 48hrs	more 28days	Results
PlosOne0229	Y	Y	Y	F	Neg	MTB Not Detected	32	0	1	less 48hrs	0		more 48hrs	more 28days	Y	Y	Y	Y	Y	Female	Neg	Neg		32	0	1	less 48hrs	0		more 48hrs	more 28days	Results
PlosOne0230	Y	Y	Y	F	Pos	MTB Not Detected	38	0	1	less 48hrs	0		more 48hrs	more 28days	Y	Y	Y	Y	Y	Female	Pos	Neg		38	0	1	more 48hrs	0		more 48hrs	more 28days	Results
PlosOne0231	Y	Y	Y	F	Pos	MTB Pos RIF Sensitive	27	0	1	less 48hrs	1	1	more 48hrs	less 28days	Y	Y	Y	Y	Y	Female	Pos	Detected	Pos+++	27	0	1	less 48hrs	1	1	more 48hrs	less 28days	Results
PlosOne0232	Y	Y	Y	M	Neg	MTB Pos RIF Sensitive	42	0	1	less 48hrs	1	1	more 48hrs	less 28days	Y	Y	Y	Y	Y	Male	Neg	Detected	Pos+	42	0	1	less 48hrs	1	1	more 48hrs	less 28days	Results
PlosOne0233	Y	Y	Y	F	Pos	MTB Pos RIF Sensitive	31	0	1	less 48hrs	1	1	less 48hrs	less 28days	Y	Y	Y	Y	Y	Female	Pos	Detected	Pos++	31	0	1	less 48hrs	1	1	less 48hrs	less 28days	Results
PlosOne0234	Y	Y	Y	F	Neg	MTB Not Detected	49	0	1	less 48hrs	0		more 48hrs	more 28days	Y	Y	Y	Y	Y	Female	Unk	Neg		49	0	1	less 48hrs	0		more 48hrs	more 28days	Results
PlosOne0235	Y	Y	Y	M	Neg	MTB Pos RIF Sensitive	26	0	1	less 48hrs	1	1	less 48hrs	less 28days	Y	Y	Y	Y	Y	Male	Neg	Detected		26	0	1	less 48hrs	1	0	more 48hrs	more 28days	Results
PlosOne0236	Y	Y	Y	F	Pos	MTB Not Detected	35	1	1	less 48hrs	0		more 48hrs	more 28days	Y	Y	Y	Y	Y	Female	Pos	Neg		35	0	1	less 48hrs	0		more 48hrs	more 28days	No
PlosOne0237	Y	Y	Y	M	Neg	MTB Not Detected	26	0	1	less 48hrs	0		more 48hrs	more 28days	Y	Y	Y	Y	Y	Male	Neg	Neg		26	0	1	more 48hrs	0		more 48hrs	more 28days	Results
PlosOne0238	Y	Y	Y	M	Pos	MTB Not Detected	36	0	1	less 48hrs	0		more 48hrs	more 28days	Y	Y	Y	Y	Y	Male	Pos	Neg		36	0	1	less 48hrs	0		more 48hrs	more 28days	Results
PlosOne0239	Y	Y	Y	M	Neg	MTB Not Detected	25	0	1	less 48hrs	0		more 48hrs	more 28days	Y	Y	Y	Y	Y	Male	Neg	Neg		25	0	1	less 48hrs	0		more 48hrs	more 28days	Results
PlosOne0240	Y	Y	Y	M	Pos	MTB Not Detected	28	0	1	less 48hrs	0		more 48hrs	more 28days	Y	Y	Y	Y	Y	Male	Pos	Neg		28	0	1	less 48hrs	0		more 48hrs	more 28days	Collection
PlosOne0241	Y	Y	Y	F	Pos	MTB Not Detected	44	0	1	less 48hrs	0		more 48hrs	more 28days	Y	Y	Y	Y	Y	Female	Pos	Neg		44	0	1	less 48hrs	0		more 48hrs	more 28days	Results
PlosOne0242	Y	Y	Y	M	Pos	MTB Not Detected	32	0	1	less 48hrs	0		more 48hrs	more 28days	Y	Y	Y	Y	Y	Female	Pos	Neg		42	0	1	less 48hrs	0		more 48hrs	more 28days	Results
PlosOne0243	Y	Y	Y	F	Pos	MTB Not Detected	31	0	1	less 48hrs	0		more 48hrs	more 28days	Y	Y	Y	Y	Y	Female	Pos	Neg		31	0	1	less 48hrs	0		more 48hrs	more 28days	Results
PlosOne0244	Y	Y	Y	F	Pos	MTB Not Detected	24	0	1	less 48hrs	0		more 48hrs	more 28days	Y	Y	Y	Y	Y	Female	Pos	Neg		24	0	1	less 48hrs	0		more 48hrs	more 28days	Results
PlosOne0245	Y	Y	Y	F	Neg	MTB Not Detected	24	0	1	less 48hrs	0		more 48hrs	more 28days	Y	Y	Y	Y	Y	Female	Neg	Neg		24	0	1	less 48hrs	0		more 48hrs	more 28days	Results
PlosOne0246	Y	Y	Y	M	Unk	MTB Pos RIF Sensitive	46	0	1	less 48hrs	1	1	more 48hrs	less 28days	Y	Y	Y	Y	Y	Male	Unk	Detected		46	0	1	less 48hrs	1	0	more 48hrs	more 28days	Results
PlosOne0247	Y	Y	Y	F	Pos	MTB Not Detected	47	0	1	less 48hrs	0		more 48hrs	more 28days	Y	Y	Y	Y	Y	Female	Pos			47	0	0	less 48hrs	0		more 48hrs	more 28days	Results
PlosOne0248	Y	Y	Y	F	Pos	MTB Pos RIF Sensitive	27	1	1	less 48hrs	1	1	more 48hrs	less 28days	Y	Y	Y	Y	Y	Male	Pos	Detected	Neg	27	1	1	less 48hrs	1	1	more 48hrs	less 28days	No
PlosOne0249	Y	Y	Y	F	Pos	MTB Not Detected	26	0	1	less 48hrs	0		more 48hrs	more 28days	Y	Y	Y	Y	Y	Female	Pos	Neg		26	0	1	less 48hrs	0		more 48hrs	more 28days	Results
PlosOne0250	Y	Y	Y	F	Pos	MTB Pos RIF Sensitive	32	0	1	less 48hrs	1	0	more 48hrs	more 28days	Y	Y	Y	Y	Y	Female	Pos	Detected		32	0	1	less 48hrs	1	0	more 48hrs	more 28days	Results
PlosOne0251	Y	Y	Y	M	Pos	MTB Not Detected	32	0	1	less 48hrs	0		more 48hrs	more 28days	Y	Y	Y	Y	Y	Male	Pos	Neg		32	0	1	less 48hrs	0		more 48hrs	more 28days	Results
PlosOne0252	Y	Y	Y	M	Pos	MTB Not Detected	58	0	1	less 48hrs	0		more 48hrs	more 28days	Y	Y	Y	Y	Y	Male	Pos	Neg		58	0	1	less 48hrs	0		more 48hrs	more 28days	Results
PlosOne0253	Y	Y	Y	F	Pos	MTB Not Detected	35	0	1	less 48hrs	0		more 48hrs	more 28days	Y	Y	Y	Y	Y	Female	Pos	Neg		35	0	1	less 48hrs	0		more 48hrs	more 28days	Results
PlosOne0254	Y	Y	Y	F	Unk	MTB Not Detected	38	0	1	less 48hrs	0		more 48hrs	more 28days	Y	Y	Y	Y	Y	Female	Unk	Neg		38	0	1	more 48hrs	0		more 48hrs	more 28days	Results
PlosOne0255	Y	Y	Y	F	Unk		38	0	0	more 48hrs	0		more 48hrs	more 28days	Y	Y	Y	Y	Y	Female	Unk	Neg		38	0	1	less 48hrs	0		more 48hrs	more 28days	Results
PlosOne0256	Y	Y	Y	M	Pos	MTB Not Detected	42	0	1	less 48hrs	0		more 48hrs	more 28days	Y	Y	Y	Y	Y	Male	Pos	Neg		42	0	1	less 48hrs	0		more 48hrs	more 28days	Results
PlosOne0257	Y	Y	Y	M	Pos	MTB Not Detected	35	0	1	less 48hrs	0		more 48hrs	more 28days	Y	Y	Y	Y	Y	Male	Pos	Neg		35	0	1	less 48hrs	0		more 48hrs	more 28days	Results
PlosOne0258	Y	Y	Y	M	Pos	MTB Pos RIF Sensitive	35	0	1	less 48hrs	1	1	more 48hrs	less 28days	Y	Y	Y	Y	Y	Male	Pos	Detected		35	0	1	less 48hrs	1	0	more 48hrs	more 28days	Results
PlosOne0259	Y	Y	Y	M	Pos	MTB Not Detected	40	0	1	less 48hrs	0		more 48hrs	more 28days	Y	Y	Y	Y	Y	Male	Pos	Neg		40	0	1	more 48hrs	0		more 48hrs	more 28days	Results
PlosOne0260	Y	Y	Y	M	Unk	MTB Not Detected	26	0	1	less 48hrs	0		more 48hrs	more 28days	Y	Y	Y	Y	Y	Male	Neg	Neg		26	0	1	less 48hrs	0		more 48hrs	more 28days	Results
PlosOne0261	Y	Y	Y	M	Pos	MTB Not Detected	35	0	1	less 48hrs	0		more 48hrs	more 28days	Y	Y	Y	Y	Y	Male	Pos	Neg		35	0	1	more 48hrs	0		more 48hrs	more 28days	Results
PlosOne0262	Y	Y	Y	F	Pos	MTB Not Detected	31	0	1	less 48hrs	0		more 48hrs	more 28days	Y	Y	Y	Y	Y	Female	Pos	Neg		31	0	1	less 48hrs	0		more 48hrs	more 28days	Results
PlosOne0263	Y	Y	Y	M	Pos	MTB Not Detected	35	0	1	less 48hrs	0		more 48hrs	more 28days	Y	Y	Y	Y	Y	Male	Pos	Neg		35	0	1	less 48hrs	0		more 48hrs	more 28days	Results
PlosOne0264	Y	Y	Y	M	Pos	MTB Not Detected	41	0	1	less 48hrs	0		more 48hrs	more 28days	Y	Y	Y	Y	Y	Male	Pos	Neg		41	0	1	less 48hrs	0		more 48hrs	more 28days	Results
PlosOne0265	Y	Y	Y	M	Neg	MTB Not Detected	40	0	1	less 48hrs	0		more 48hrs	more 28days	Y	Y	Y	Y	Y	Male	Neg	Neg		40	0	1	less 48hrs	0		more 48hrs	more 28days	Results
PlosOne0266	Y	Y	Y	M	Pos	MTB Not Detected	41	0	1	less 48hrs	0		more 48hrs	more 28days	Y	Y	Y	Y	Y	Male	Pos	Neg		41	0	1	less 48hrs	0		more 48hrs	more 28days	Results
PlosOne0267	Y	Y	Y	M	Pos	MTB Not Detected	32	0	1	less 48hrs	0		more 48hrs	more 28days	Y	Y	Y	Y	Y	Male	Pos	Neg		32	0	1	less 48hrs	0		more 48hrs	more 28days	Results
PlosOne0268	Y	Y	Y	F	Neg	MTB Not Detected	50	0	1	less 48hrs	0		more 48hrs	more 28days	Y	Y	Y	Y	Y	Female	Neg	Neg		50	0	1	more 48hrs	0		more 48hrs	more 28days	Results
PlosOne0269	Y	Y	Y	F	Pos	MTB Not Detected	31	0	1	less 48hrs	0		more 48hrs	more 28days	Y	Y	Y	Y	Y	Female	Pos	Neg		31	0	1	less 48hrs	0		more 48hrs	more 28days	Results
PlosOne0270	Y	Y	Y	M	Pos	MTB Not Detected	31	0	1	less 48hrs	0		more 48hrs	more 28days	Y	Y	Y	Y	Y	Male	Pos	Neg		30	0	1	less 48hrs	0		more 48hrs	more 28days	Results
PlosOne0271	Y	Y	Y	F	Pos	MTB Not Detected	37	1	1	less 48hrs	0		more 48hrs	more 28days	Y	Y	Y	Y	Y	Female	Pos	Neg		37	1	1	less 48hrs	0		more 48hrs	more 28days	No
PlosOne0272	Y	Y	Y	F	Pos	MTB Not Detected	30	0	1	less 48hrs	0		more 48hrs	more 28days	Y	Y	Y	Y	Y	Female	Pos	Neg		30	0	1	more 48hrs	0		more 48hrs	more 28days	Results
PlosOne0273	Y	Y	Y	M	Neg	MTB Not Detected	22	0	1	less 48hrs	0		more 48hrs	more 28days	Y	Y	Y	Y	Y	Male	Neg	Neg		22	0	1	less 48hrs	0		more 48hrs	more 28days	Results
PlosOne0274	Y	Y	Y	M	Pos	MTB Not Detected	47	0	1	less 48hrs	0		more 48hrs	more 28days	Y	Y	Y	Y	Y	Male	Pos	Neg	Neg	47	1	1	less 48hrs	0		less 48hrs	less 28days	Results
PlosOne0275	Y	Y	Y	F	Pos	MTB Not Detected	31	0	1	less 48hrs	0		more 48hrs	more 28days	Y	Y	Y	Y	Y	Female	Pos	Neg		31	0	1	less 48hrs	0		more 48hrs	more 28days	Results
PlosOne0276	Y	Y	Y	F	Pos	MTB Not Detected	30	0	1	less 48hrs	0		more 48hrs	more 28days	Y	Y	Y	Y	Y	Male	Pos	Neg		30	0	1	less 48hrs	0		more 48hrs	more 28days	Results
PlosOne0277	Y	Y	Y	F	Neg	MTB Not Detected	19	0	1	less 48hrs	0		more 48hrs	more 28days	Y	Y	Y	Y	Y	Female	Neg	Neg		19	0	1	less 48hrs	0		more 48hrs	more 28days	Results
PlosOne0278	Y	Y	Y	M	Neg	MTB Pos RIF Sensitive	30	0	1	less 48hrs	1	0	more 48hrs	more 28days	Y	Y	Y	Y	Y	Male	Neg	Detected	Pos+++	30	0	1	less 48hrs	1	1	more 48hrs	less 28days	Results
PlosOne0279	Y	Y	Y	M	Neg	MTB Not Detected	35	0	1	less 48hrs	0		more 48hrs	more 28days	Y	Y	Y	Y	Y	Male	Neg	Neg		35	0	1	less 48hrs	0		more 48hrs	more 28days	Results
PlosOne0280	Y	Y	Y	F	Neg	MTB Not Detected	30	0	1	less 48hrs	0		more 48hrs	more 28days	Y	Y	Y	Y	Y	Female	Neg	Neg		30	0	1	less 48hrs	0		more 48hrs	more 28days	Results
PlosOne0281	Y	Y	Y	F	Pos	MTB Not Detected	23	0	1	less 48hrs	0		more 48hrs	more 28days	Y	Y	Y	Y	Y	Female	Pos	Neg		23	0	1	less 48hrs	0		more 48hrs	more 28days	Results
PlosOne0282	Y	Y	Y	F	Pos	MTB Not Detected	36	0	1	less 48hrs	0		more 48hrs	more 28days	Y	Y	Y	Y	Y	Female	Pos	Neg		36	0	1	less 48hrs	0		more 48hrs	more 28days	Results
PlosOne0283	Y	Y	Y	M	Neg	MTB Not Detected	35	0	1	less 48hrs	0		more 48hrs	more 28days	Y	Y	Y	Y	Y	Male	Unk	Neg		35	0	1	less 48hrs	0		more 48hrs	more 28days	Results
PlosOne0284	Y	Y	Y	M	Unk	MTB Not Detected	24	0	1	less 48hrs	0		more 48hrs	more 28days	Y	Y	Y	Y	Y	Male	Unk	Neg		24	0	1	less 48hrs	0		more 48hrs	more 28days	Results
PlosOne0285	Y	Y	Y	F	Pos	MTB Not Detected	37	0	1	less 48hrs	0		more 48hrs	more 28days	Y	Y	Y	Y	Y	Female	Pos	Neg		37	0	1	less 48hrs	0		more 48hrs	more 28days	Results
PlosOne0286	Y	Y	Y	F	Pos	MTB Not Detected	20	0	1	less 48hrs	0		more 48hrs	more 28days	Y	Y	Y	Y	Y	Female	Pos	Neg		20	0	1	more 48hrs	0		more 48hrs	more 28days	Results
PlosOne0287	Y	Y	Y	F	Pos	MTB Not Detected	33	0	1	less 48hrs	0		more 48hrs	more 28days	Y	Y	Y	Y	Y	Female	Pos	Neg		33	0	1	less 48hrs	0		more 48hrs	more 28days	Results
PlosOne0288	Y	Y	Y	M	Pos	MTB Not Detected	56	0	1	less 48hrs	0		more 48hrs	more 28days	Y	Y	Y	Y	Y	Male	Pos	Neg		56	0	1	less 48hrs	0		more 48hrs	more 28days	No
PlosOne0289	Y	Y	Y	M	Pos	MTB Not Detected	33	0	1	less 48hrs	0		more 48hrs	more 28days	Y	Y	Y	Y	Y	Male	Pos	Neg		31	0	1	less 48hrs	0		more 48hrs	more 28days	Results
PlosOne0290	Y	Y	Y	M	Pos	MTB Pos RIF Sensitive	53	0	1	less 48hrs	1	1	more 48hrs	less 28days	Y	Y	Y	Y	Y	Male	Pos	Detected	Pos+++	53	0	1	less 48hrs	1	1	more 48hrs	less 28days	Results
PlosOne0291	Y	Y	Y	F	Neg	MTB Not Detected	33	0	1	less 48hrs	0		more 48hrs	more 28days	Y	Y	Y	Y	Y	Female	Neg	Neg		33	0	1	less 48hrs	0		more 48hrs	more 28days	Results
PlosOne0292	Y	Y	Y	F	Unk	MTB Not Detected	24	0	1	less 48hrs	0		more 48hrs	more 28days	Y	Y	Y	Y	Y	Female	Unk	Neg		24	0	1	less 48hrs	0		more 48hrs	more 28days	Results
PlosOne0293	Y	Y	Y	F	Neg	MTB Not Detected	21	0	1	less 48hrs	0		more 48hrs	more 28days	Y	Y	Y	Y	Y	Female	Neg	Neg		21	0	1	less 48hrs	0		more 48hrs	more 28days	Results
PlosOne0294	Y	Y	Y	F	Pos	MTB Not Detected	18	0	1	less 48hrs	0		more 48hrs	more 28days	Y	Y	Y	Y	Y	Female	Pos	Neg		18	0	1	less 48hrs	0		more 48hrs	more 28days	Results
PlosOne0295	Y	Y	Y	M	Pos	MTB Pos RIF Sensitive	37	0	1	less 48hrs	1	1	more 48hrs	less 28days	Y	Y	Y	Y	Y	Male	Pos	Detected		37	0	1	more 48hrs	1	0	less 48hrs	less 28days	Results
PlosOne0296	Y	Y	Y	M	Pos	MTB Not Detected	38	0	1	less 48hrs	0		more 48hrs	more 28days	Y	Y	Y	Y	Y	Male	Unk	Neg		38	0	1	less 48hrs	0		more 48hrs	more 28days	No
PlosOne0297	Y	Y	Y	M	Neg	MTB Not Detected	29	0	1	less 48hrs	0		more 48hrs	more 28days	Y	Y	Y	Y	Y	Female	Neg	Neg		29	0	1	less 48hrs	0		more 48hrs	more 28days	Results
PlosOne0298	Y	Y	Y	M	Pos	MTB Not Detected	37	0	1	less 48hrs	0		more 48hrs	more 28days	Y	Y	Y	Y	Y	Male	Pos	Neg		37	0	1	more 48hrs	0		more 48hrs	more 28days	Results
PlosOne0299	Y	Y	Y	M	Neg	MTB Not Detected	30	0	1	less 48hrs	0		more 48hrs	more 28days	Y	Y	Y	Y	Y	Male	Neg	Neg		30	0	1	less 48hrs	0		more 48hrs	more 28days	Results
PlosOne0300	Y	Y	Y	F	Unk	MTB Not Detected	29	0	1	less 48hrs	0		more 48hrs	more 28days	Y	Y	Y	Y	Y	Female	Neg	Neg		29	0	1	less 48hrs	0		more 48hrs	more 28days	Results
PlosOne0301	Y	Y	Y	M	Pos	MTB Not Detected	43	0	1	less 48hrs	0		more 48hrs	more 28days	Y	Y	Y	Y	Y	Male	Pos	Neg		43	0	1	less 48hrs	0		more 48hrs	more 28days	Results
PlosOne0302	Y	Y	Y	F	Pos	MTB Not Detected	36	0	1	more 48hrs	0		more 48hrs	more 28days	Y	Y	Y	Y	Y	Female	Pos	Neg		36	0	1	more 48hrs	0		more 48hrs	more 28days	Results
PlosOne0303	Y	Y	Y	M	Pos	MTB Not Detected	34	0	1	less 48hrs	0		more 48hrs	more 28days	Y	Y	Y	Y	Y	Male	Pos	Neg		34	0	1	less 48hrs	0		more 48hrs	more 28days	Results
PlosOne0304	Y	Y	Y	M	Pos	MTB Not Detected	33	0	1	less 48hrs	0		more 48hrs	more 28days	Y	Y	Y	Y	Y	Male	Pos	Neg		33	0	1	less 48hrs	0		more 48hrs	more 28days	Results
PlosOne0305	Y	Y	Y	F	Pos	MTB Not Detected	26	0	1	less 48hrs	0		more 48hrs	more 28days	Y	Y	Y	Y	Y	Female	Pos	Neg		26	0	1	less 48hrs	0		more 48hrs	more 28days	Results
PlosOne0306	Y	Y	Y	F	Pos	MTB Pos RIF Sensitive	33	0	1	less 48hrs	1	1	less 48hrs	less 28days	Y	Y	Y	Y	Y	Female	Pos	Detected	Pos+++	33	0	1	less 48hrs	1	1	less 48hrs	less 28days	Results
PlosOne0307	Y	Y	Y	F	Pos	MTB Not Detected	23	0	1	less 48hrs	0		more 48hrs	more 28days	Y	Y	Y	Y	Y	Female	Pos	Neg		23	0	1	more 48hrs	0		more 48hrs	more 28days	Results
PlosOne0308	Y	Y	Y	M	Pos	MTB Not Detected	30	0	1	less 48hrs	0		more 48hrs	more 28days	Y	Y	Y	Y	Y	Male	Pos	Neg		30	0	1	less 48hrs	0		more 48hrs	more 28days	Results
PlosOne0309	Y	Y	Y	F	Pos	MTB Not Detected	33	0	1	less 48hrs	0		more 48hrs	more 28days	Y	Y	Y	Y	Y	Female	Pos	Neg		33	0	1	less 48hrs	0		more 48hrs	more 28days	Results
PlosOne0310	Y	Y	Y	M	Unk	MTB Not Detected	32	0	1	less 48hrs	0		more 48hrs	more 28days	Y	Y	Y	Y	Y	Male	Unk	Neg		32	0	1	less 48hrs	0		more 48hrs	more 28days	Results
PlosOne0311	Y	Y	Y	F	Pos	MTB Not Detected	40	0	1	less 48hrs	0		more 48hrs	more 28days	Y	Y	Y	Y	Y	Female	Pos	Neg		40	0	1	less 48hrs	0		more 48hrs	more 28days	Results
PlosOne0312	Y	Y	Y	F	Pos	MTB Not Detected	33	0	1	less 48hrs	0		more 48hrs	more 28days	Y	Y	Y	Y	Y	Female	Pos	Neg		33	0	1	less 48hrs	0		more 48hrs	more 28days	Results
PlosOne0313	Y	Y	Y	F	Pos	MTB Not Detected	44	0	1	less 48hrs	0		more 48hrs	more 28days	Y	Y	Y	Y	Y	Female	Pos	Neg		44	0	1	less 48hrs	0		more 48hrs	more 28days	Results
PlosOne0314	Y	Y	Y	M	Pos	MTB Not Detected	33	0	1	less 48hrs	0		more 48hrs	more 28days	Y	Y	Y	Y	Y	Male	Pos	Neg		33	0	1	less 48hrs	0		more 48hrs	more 28days	Results
PlosOne0315	Y	Y	Y	F	Neg	MTB Not Detected	42	0	1	less 48hrs	0		more 48hrs	more 28days	Y	Y	Y	Y	Y	Female	Neg	Neg		42	0	1	less 48hrs	0		more 48hrs	more 28days	Results
PlosOne0316	Y	Y	Y	F	Pos	MTB Not Detected	34	0	1	less 48hrs	0		more 48hrs	more 28days	Y	Y	Y	Y	Y	Female	Pos	Neg		34	1	1	less 48hrs	0		more 48hrs	more 28days	Results
PlosOne0317	Y	Y	Y	F	Pos	MTB Not Detected	25	0	1	less 48hrs	0		more 48hrs	more 28days	Y	Y	Y	Y	Y	Female	Pos	Neg		25	0	1	less 48hrs	0		more 48hrs	more 28days	Results
PlosOne0318	Y	Y	Y	F	Pos	MTB Not Detected	26	0	1	less 48hrs	0		more 48hrs	more 28days	Y	Y	Y	Y	Y	Female	Pos	Neg		26	0	1	less 48hrs	0		more 48hrs	more 28days	Results
PlosOne0319	Y	Y	Y	F	Pos	MTB Not Detected	38	0	1	less 48hrs	0		more 48hrs	more 28days	Y	Y	Y	Y	Y	Female	Pos	Neg		38	0	1	less 48hrs	0		more 48hrs	more 28days	Results
