# Supplementary material for: Using mHealth to improve tuberculosis case identification and treatment initiation in South Africa: Results from a pilot study
Source: PLoS One. 2018 Jul 3;13(7):e0199687. doi: 10.1371/journal.pone.0199687 (PMC6029757; doi:10.1371/journal.pone.0199687)
Supplement: S1 Text — (TXT) [file pone.0199687.s003.txt]

	The format of this data dictionary is one line per variable split into three sections with the "|" character into:
	variable name|variable description|value labels
	Extra line breaks used to spearate sections of variables for ease of reading.
	id_PlosOne|participant study identification number
	NameSurnameAvai|Availability of patient surname in paper register | Y = Yes N= No
	TelephoneCellphoneAvai|Availability of patient TelephoneCellphone in in paper register | Y = Yes N= No
	PhysicaladdressAvai|Availability of patient Physicaladdress in paper register | Y = Yes N= No
	Gender|Gender of patient| Male or Female
	HIVstatuspnu|HIV status of the patient|Pos=Positive Neg =negative Unk =Unknown
	GeneXpert|TB test result| Detected =MTB rif sensitive detected in sputum sample provided,Resistant=MTB rif resistant detected in sample, Unsuccessful = sputum sample could not be analysed, Neg = MTB Negative
	smearmicroscopy|smear microscopy grading |Neg = No acid-fast bacilli seen, Pos+ = 1 plus acid-fast bacilli observed, Pos++ = 2 plus acid-fast bacilli observed , Pos+++ = 3 plus acid-fast bacilli observed
	age|calculated age of the patient at time of enrollment in years
	missingdata|presence of missing personal data| 0= No 1 =Yes
	resultsavailable|Are patient results available? | 0 =No 1 = Yes
	resultsturnaroudinhrscat| When were the sputum results become available in hours|less 48 hrs = received results in less than 48 hours, more 48 hrs = received results in more than 48 hours
	posresults|Where the TB results positive? | 0 = No 1 = Yes
	tbposwithsmear|Was smear microscopy sample taken after a TB positive result?|0 =No 1 =Yes
	lengthtosubmittotreatcathrs| what was the length between sputum submission and start of TB treatment in hours?|less 48 hrs = less than 48 hours, more 48 hrs = more than 48 hours
	lengthtosubmittotreatcat| what was the length between sputum submission and start of TB treatment?|less 28 days = less than 28 days, more 28 days = more than 28 days
