# Supplementary material for: Using mHealth to improve tuberculosis case identification and treatment initiation in South Africa: Results from a pilot study
Source: PLoS One. 2018 Jul 3;13(7):e0199687. doi: 10.1371/journal.pone.0199687 (PMC6029757; doi:10.1371/journal.pone.0199687)
Supplement: S2 Text — (TXT) [file pone.0199687.s004.txt]

Data Dictionary implementation phase


*** the dataset contains duplicate variables that have been obtained from different sources mHealth application and traditional paper TB identification register. 
Variables from the paper register will contain a 1 (e.g dateofbirth1) at the end    	

	The format of this data dictionary is one line per variable split into three sections with the "|" character into:
	variable name|variable description|value labels

	Extra line breaks used to spearate sections of variables for ease of reading.	

	id_PlosOne|participant study identification number 

	**** mHealth data variables**
	NameSurnameAvai|Availability of patient surname in paper register | Y = Yes N= No
	TelephoneCellphoneAvai|Availability of patient TelephoneCellphone in in paper register | Y = Yes N= No
	PhysicaladdressAvai|Availability of patient Physicaladdress in paper register | Y = Yes N= No
	
	GenderMF|gender of patient |M= male F =female 
	HIVStatusPosNegUnk|HIV status of patient|Pos=Positive Neg =negative Unk =Unknown
	GeneXpert| Gene Xpert Results|insufficient sample =insufficient sputum sample provided, invalid result=Invalid result from the Xpert machine, MTB not detected = MTB not detected in sputum sample, MTB Pos RIF sensitive = MTB detected in sample

	CalcAgeYears|Calculated age of the patient at time of enrollment in years 

	Missingdata|presence of missing personal data| 0= No 1 =Yes
	Resultsavailable|Are patient results available? | 0 =No 1 = Yes
	Resultsturnaroudinhrscat| When were the sputum results become available in hours|less 48 hrs = received results in less than 48 hours, more 48 hrs = received results in more than 48 hours 
	Posresults|Where the TB results positive? | 0 = No 1 = Yes 
	Tbposwithsmear|Was smear microscopy sample taken after a TB positive result?|0 =No 1 =Yes
	Lengthsubmittotreatinhrscat|what was the length between sputum submission and start of TB treatment in hours?|less 48 hrs = less than 48 hours, more 48 hrs = more than 48 hours 
	Lengthtosubmittotreatcat| what was the length between sputum submission and start of TB treatment in days?|less 28 days = less than 28 days, more 28 days = more than 28 days 
	
	****** Traditional paper register variables 
	SurnameAvai|Availability of patient surname in mHealth app| Y = Yes N= No
	FirstnameAvai|Availability of patients firstnames in mHealth app | Y = Yes N= No
	TelephoneAvai|Availability of patient's Telephone number in mHealth app| Y = Yes N= No
	CellphoneAvai|Availability of patient's cellphone number in mHealth app| Y = Yes N= No
	PhysicalHomeAddressAvai|Availability of patient's physical home address in mHealth app | Y = Yes N= No		
	
	Gender|Gender of patient| Male or Female 
	HIVstatuspnu|HIV status of the patient|Pos=Positive Neg =negative Unk =Unknown
	tbresult|TB test result| Detected =MTB detected in sputum sample provided  Insufficient = insufficient sputum sample provided   Negative= MTB not detected in sputum sample 
	microscopygrade|smear microscopy grading |Neg = No acid-fast bacilli seen, Pos+ = 1 plus acid-fast bacilli observed, Pos++ = 2 plus acid-fast bacilli observed , Pos+++ = 3 plus acid-fast bacilli observed 
	
	age|calculated age of the patient at time of enrollment in years 
	
	missingdata1|presence of missing personal data| 0= No 1 =Yes
	resultsavailable1|Are patient results available? | 0 =No 1 = Yes
	resultsturnaroudinhrscat1| When were the sputum results become available in hours|less 48 hrs = received results in less than 48 hours, more 48 hrs = received results in more than 48 hours 
	posresults1|Where the TB results positive? | 0 = No 1 = Yes 
	tbposwithsmear1|Was smear microscopy sample taken after a TB positive result?|0 =No 1 =Yes
	lengthsubmittotreatinhrscat1|what was the length between sputum submission and start of TB treatment in hours?|less 48 hrs = less than 48 hours, more 48 hrs = more than 48 hours 	
	lengthtosubmittotreatcat1| what was the length between sputum submission and start of TB treatment?|less 28 days = less than 28 days, more 28 days = more than 28 days 
	
	smsoptin|how has the patient chosen to receive results?|collection="chose to collect results at clinic", No="not to receive via text", results= "chose to receive via text"
	DatePINRequested1|Date response with secret pin was requested from patient
	DateCorrectPINReceived1|Date response with correct secret pin was received from patient
